# Supplementary material for: A scoping review and thematic analysis of the landscape of spiritual health and spirituality in Canada
Source: PLoS One. 2026 Feb 20;21(2):e0340854. doi: 10.1371/journal.pone.0340854 (PMC12923021; doi:10.1371/journal.pone.0340854)
Supplement: S1 File — (XLSX) [file pone.0340854.s004.xlsx]

## Sheet: MasterList- ALL
APA Citation	First Author	Other Authors in Order	Title	Date Published	Journal (if applicable- if not, state)	Open or Closed Access?	Research Objective or Central Thesis	Type of Paper (Theoretical Paper, Empirical Paper,Review Paper)	If Empirical, What Method? (Mixed Methods, Quantitiative, Qualitative? )	Data Source	If Empirical, what is the study population and sample size?	The dimensions of health spirituality/spiritual health is often conceptualized against or discussed with	Primary context in which spirituality and/or spirituality is mentioned (i.e. immigration, hospice care, palliative care, healthcare etc.)	Contextual specificities alongside primary context
Ansloos, J., & Dent, E. (2021). “Our spirit is like a fire”: Conceptualizing intersections of mental health, wellness, and spirituality with Indigenous youth leaders across Canada. Journal of Indigenous Social Development, 10(2). https://journalhosting.ucalgary.ca/index.php/jisd/article/view/72562	Jeffery Ansloos	Elissa Dent	“Our spirit is like a fire”: Conceptualizing intersections of mental health, wellness, and spirituality with Indigenous youth leaders across Canada	2021	Journal of Indigenous Social Development	Open	understand how Indigenous youth leaders working in community health, suicide prevention and mental health organizations across Canada conceptualize mental health and its intersectionality with spirituality	Empirical	Qualitative	Focus groups	This research draws on interviews with fifteen Indigenous youth who identified as leaders in their communities, and who work as activists and community organizers around issues of health, spirituality, and suicide prevention... Recruitment criteria for this study was that participants needed to be between the ages of 15-35 years old and to be Indigenous peoples	Mental health, wellness	Youth and Adolescent Health	Indigenous Communities
Baetz, M., Bowen, R., Jones, G., & Koru-Sengul, T. (2006). How Spiritual Values and Worship Attendance Relate to Psychiatric Disorders in the Canadian Population. The Canadian Journal of Psychiatry, 51(10), 654–661. https://doi.org/10.1177/070674370605101005	Baetz, Marilyn	Bowen,Rudy; Jones, Glenn; Koru-Sengul,Tulay	How Spiritual Values and Worship Attendance Relate to Psychiatric Disorders in the Canadian Population	2006	The Canadian Journal of Psychiatry	Closed	Using a representative national sample of respondents, this study examines the relation between worship frequency and the importance of spiritual values and DSM-IV psychiatric and substance use disorders.	Empirical	Quantitative	data from the Canadian Community Health Survey (CCHS) 1.2 Mental Health Component	The study population comprises individuals aged 15 years or older residing in private dwellings in Canada. The sample size is about 37,000 individuals.	Spirituality is viewed as connected to overall well-being, and emotional, social, and physical health	Psychiatry and Pyschiatric Disorders	Worship Attendance and Spiritual Values
Brémault-Phillips, S., Olson, J., Brett-MacLean, P., Oneschuk, D., Sinclair, S., Magnus, R., Weis, J., Abbasi, M., Parmar, J., & Puchalski, C. (2015). Integrating Spirituality as a Key Component of Patient Care. Religions, 6(2), 476–498. https://doi.org/10.3390/rel6020476	Brémault-Phillips, Suzette	Olson, Joanne; Brett-MacLean, Pamela; Oneschuk, Doreen; Sinclair, Shane; Magnus, Ralph; Weis, Jeanne; Abbasi, Marjan; Parmar, Jasneet; Puchalski, Christina.	Integrating Spirituality as a Key Component of Patient Care	2015	Religions	Open	This research (1) explored the value of including spiritual history taking in clinical practice; (2) identified facilitators and barriers to incorporating spirituality into person-centred care; and (3) determined ways in which HCPs can effectively utilize spiritual history taking.	Empirical	Mixed Methods	Focus groups, surveys, and chart reviews	9 HCPs from three inpatient hospital units in Alberta, Canada participated in the study (one nurse practitioner, one occupational therapist, one physical therapist, one physician, four registered nurses, one social worker); Patient participants: 24 participants across the three units were recruiteds (Geriatric assessment unit: 10 patients (3 male, 7 female), aged 71–92 years; Tertiary palliative …	Spirituality as an integral aspect of whole-person care, and conceptualized in relation to physical, emotional, social, and spiritual health dimensions	Patient Care	Faith-based healthcare organization; Patient Care/ Hospice Care; Palliative Care; Geriatric Assessment; Healthcare Providers from Various Disciplines
Brooks, F., Michaelson, V., King, N., Inchley, J., & Pickett, W. (2018). Spirituality as a protective health asset for young people: an international comparative analysis from three countries. International Journal of Public Health, 63(3), 387–395. https://doi.org/10.1007/s00038-017-1070-6	Fiona Brooks	Valerie Michaelson, Nathan King, Jo Inchley, William Pickett	Spirituality as a protective health asset for young people: An international comparative analysis from three countries.	2018	Springer	Open	Higher levels of perceptions of the importance of spiritual health, both overall and within the four domains (connections with self, others, nature, and the transcendent), were associated with higher likelihoods of reporting each of the positive health outcomes.	Empirical	Quantitative	Survey	In 2014, young people aged 11, 13, and 15 years in England, Scotland and Canada were surveyed as part of the HBSC study (n = 26,701)	Mental health	Youth and Adolescent Health	Life Satisfaction and Psychosomatic Symptoms
Cadell, S., Janzen, L., & Haubrich, D. J. H. (2006). Engaging with Spirituality: A Qualitative Study of Grief and HIV/AIDS. Critical Social Work, 7(1). https://doi.org/10.22329/csw.v7i1.5770	Cadell, Susan	Janzen, Linda; Haubrich, Dennis, J.	Engaging with Spirituality: A Qualitative Study of Grief and HIV/AIDS	2006	Critical Social Work	Open	As the AIDS epidemic continues, there are increased numbers of people who have cared about someone who has died. This research was designed to explore spiritual experiences in the context of AIDS grief.	Empirical	Qualitative	Interviews conducted for a larger research study	15 individuals who have experienced at least one AIDS-related bereavement and identify as gay, lesbian, bisexual, transgender, or allied with the community	conceptualises spirituality as connected to various facets of well-being, including physical, mental, and emotional health. It suggests that spirituality aids in coping with grief and HIV/AIDS and fosters a greater appreciation for life.	HIV/AIDS	2SLGBTQIA+ Communities, End of Life Care; Caregiving
Collins, M. (1998). Occupational Therapy and Spirituality: Reflecting on Quality of Experience in Therapeutic Interventions. British Journal of Occupational Therapy, 61(6), 280–284. https://doi.org/10.1177/030802269806100614	Collins, Mick	N/A	Occupational Therapy and Spirituality: Reflecting on Quality of Experience in Therapeutic Interventions	1998	British Journal of Occupational Therapy	Closed	Because spirituality is often difficult to quantify, this article attempts to explore the conditions that enable quality of experience, which may subsequently lead to spiritual wellbeing. The article considers a process-orientated approach to spirituality in occupational therapy.	Empirical	Qualitative	a case study involving a middle-aged man named "Iain" who was admitted to a hospital due to depression and suicidal thoughts	a single case study	paper conceptualizes spirituality in relation to holistic well-being, encompassing emotional, psychological, and social dimensions. Spirituality is seen as an essential element of human functioning that can be impacted by illness, injury, and disability. Conversely, it can also be a source of strength and resilience in coping with health challenges	Occupational Therapy
Dilmaghani, M. (2018). Sexual Orientation, Religiosity, and Subjective Wellbeing in Canada. Studies in Religion/Sciences Religieuses, 47(4), 540–565. https://doi.org/10.1177/0008429818796801	Maryam Dilmaghani	N/A	Sexual orientation, religiosity, and subjective wellbeing in Canada	2018	Sage Journals	Open	No large scale study exists regarding the effects of sexual orientation on the association between religiosity and subjective wellbeing. This article, using nationally representative Canadian data from 2010 to 2014, fills this gap. As a prelude, the sexual orientation-related differences in religiosity, also not previously examined using Canadian data, are assessed.	Empirical	Quantitative	Survey	The oldest cycle employed in this study was conducted in 2010 (N = 8,906), five years after the legal recognition of same-sex marriage in Canada. The latest cycle has been conducted in 2014 (N = 17,993). Since the GSS only allows for the identification of homosexuals who were married or cohabiting at the time of the interview, in all the analyses, the samples are restricted to the married or coha…	Subjective wellbeing	Sexual Orientation
Egan, M., & DeLaat, M. D. (1997). The Implicit Spirituality of Occupational Therapy Practice. Canadian Journal of Occupational Therapy, 64(3), 115–121. https://doi.org/10.1177/000841749706400307	Egan, Mary	DeLaat, Denise M	The Implicit Spirituality of Occupational Therapy Practice	1997	Canadian Journal of Occupational Therapy	Closed	This article discusses how the day-to-day practice of occupational therapy reflects an implicit concern for the spiritual dimension of life.	Theoretical	N/A	The excerpt is an article titled "The Implicit Spirituality of Occupational Therapy Practice," written by Mary Egan and M. Denise DeLaat and published in the Canadian Journal of Occupational Therapy (CJOT)	N/A	Conceptualizes spirituality in relation to holistic health and includes physical, emotional and mental dimensions	Occupational Therapy	Mental Health and/or Service Utilization
Este, D., & Bernard, W. T. (2019). Spirituality Among African Nova Scotians. Critical Social Work, 7(1). https://doi.org/10.22329/csw.v7i1.5768	Este, David	Bernard, Wanda Thomas	Spirituality Among African Nova Scotians	2019	Critical Social Work	Open	This article describes the role that spirituality plays in the lives of African Nova Scotians.	Empirical	Qualitative	draws on findings from two qualitative research studies conducted by the authors: (1) The Strong Black Woman Project (2) The Racism, Violence, and Health Project (RVH)	Strong Black Woman Project: 50 African Nova Scotian women between the ages of 40 and 65; RVH Project (Halifax site): 300 survey respondents in Halifax, 244 of whom identified as Canadian Black or African Nova Scotian. The remaining participants originated from continental Africa or the Caribbean.	Spirituality is primarily conceptualized in relation to holistic well-being, which encompass emotional health, social health and existential health	African and/or African-Carribean Communities	African Women; Racism and Discrimination Related Distress and Stress; Nova Scotia
Frankel, B. G., & Hewitt, W. E. (1994). Religion and Well-Being among Canadian University Students: The Role of Faith Groups on Campus. Journal for the Scientific Study of Religion, 33(1), 62–73. https://doi.org/10.2307/1386637	B. Gail Frankel	W.E. Hewitt	Religion and well-being among Canadian university students: The role of faith groups on campus	1994	Jstor	Open	The relationship between religion and health has long been a subject of i social science literature, with a wide range of outcomes reported. Still, much research has pointed to a positive relationship between the two, suggesting that adherence to religious precepts may well be associated at some level with improved mental or physical health... Using the classical sociological theories of Durkheim…	Empirical	Quantitative	classical sociological theories of Durkheim and Weber, survey data	The total sample (N = 299) was drawn from the 26,000- member student body at the University of Western Ontario, a postsecondary institution located in London, Canada. The first group consists of members of a number of Christian2 clubs or faith groups ("affiliated group" N = 172). The second group consists of students enrolled in first-3 and second-year sociology courses ("non-affiliated group" N …	Well-being	University Students
Guilfoyle, J., & Pierre-Hansen, N. S. (2012). Religion in primary care: Let’s talk about it. Canadian Family Physician, 58(3), 249. https://pmc.ncbi.nlm.nih.gov/articles/PMC3303641/	Guilfoyle, John	Pierre-Hansen, Natalie St.	Religion in primary care: Let’s talk about it	2012	Canadian Family Physician	Open	This paper discusses religious and spiritual considerations in primary car	Theoretical	N/A	Literature Review	N/A	primarily uses "religious commitment" measured by involvement in religious activities as a proxy for spirituality.	Patient Care
Hartung, Y. E., Henriques, L. M., & Nyhof-Young, J. M. (2012). Towards an Outline for an Undergraduate Medicine Curriculum in Spirituality. University of Toronto Medical Journal, 89(2). https://www.researchgate.net/publication/288726450	Hartung, Yasmin E	Henriques, Lowell M; Nyhof-Young, Joyce M.	Towards an Outline for an Undergraduate Medicine Curriculum in Spirituality	2012	University of Toronto Medical Journal	Open	This article examines the evidence and beneficial outcomes associated with the provision of effective spiritual care, briefly discusses the skills medical students can acquire when learning about the spiritual dimension of care, provides an overview of the key components identified relating to spirituality and undergraduate medical education, and offers recommendations for medical school courses …	Review (Literature Review)		a literature review as its data source. It draws information from various articles, reports, and recommendations related to spirituality in medicine and undergraduate medical education	N/A	Conceptualizes spirituality in relation to various aspects of health including mental health, physical health and overall well being	Healthcare Education, Curricula and Pedagogy	Medical School Curricula; Physician-Patient Interactions; Palliative Care
Kirsh, B. (1996). A Narrative Approach to Addressing Spirituality in Occupational Therapy: Exploring Personal Meaning and Purpose. Canadian Journal of Occupational Therapy, 63(1), 55–61. https://doi.org/10.1177/000841749606300107	Kirsh, Bonnie	N/A	A Narrative Approach to Addressing Spirituality in Occupational Therapy: Exploring Personal Meaning and Purpose	1996	Canadian Journal of Occupational Therapy	Closed	This paper discusses the benefits of a narrative approach in addressing spirituality in everyday practice. It explores narrative as a mode of expression, its relationship to occupational therapy and its usefulness in addressing the spiritual component of the individual. A case study is provided to illustrate how a narrative approach enables an understanding of meaning and purpose in one's life.	Empirical (Narrative Approach)	Qualitative	The primary data source in this paper is a case study featuring a 29-year-old male named Don who has been involved in the mental health system for ten years and works full-time as a mail clerk	This paper focuses on a single case study (Don)	Spirituality is conceptualized in relation to mental health, social health, emotional health and overall well being	Occupational Therapy	Mental Health and/or Service Utilization
Koenig, H. G. (2009). Research on Religion, Spirituality, and Mental Health: A Review. The Canadian Journal of Psychiatry, 54(5), 283–291. https://doi.org/10.1177/070674370905400502	Koeing, Harold G.	N/A	Research on Religion, Spirituality, and Mental Health: A Review	2009	The Canadian Journal of Psychiatry	Closed	After defining the terms religion and spirituality, this paper reviews research on the relation between religion and (or) spirituality, and mental health, focusing on depression, suicide, anxiety, psychosis, and substance abuse.	Review (Literature Review)	N/A	existing research literature	N/A	The paper mainly concentrates on psychological health, particularly conditions such as depression, anxiety, psychosis, and substance abuse. The extent to which spirituality is directly linked to health is limited. The author mainly examines "religion" as a measurable concept. However, the positive effects of religion suggest a connection between spirituality, understood through religious practice…	Psychiatry and Pyschiatric Disorders
Kroeker, P. T. (1997). Spirituality and Occupational Therapy in a Secular Culture. Canadian Journal of Occupational Therapy, 64(1), 122–126. https://doi.org/10.1177/000841749706400109	Kroeker, P. Travis	N/A	Spirituality and Occupational Therapy in a Secular Culture	1997	Canadian Journal of Occupational Therapy	Closed	In an attempt to help plot the territory of the role of spirituality in occupational therapy, this paper examines the understanding of the mind-body-spirit paradigm in modern secular culture in order to examine critically its spiritual assumptions.	Theoretical	N/A	N/A	N/A	Spirituality is primarily conceptualized in relation to holistic health and connection of mind, body and spirit; Crucial for healing and therapy	Occupational Therapy
Michaelson, V., Freeman, J., King, N., Ascough, H., Davison, C., Trothen, T., Phillips, S., & Pickett, W. (2016). Inequalities in the spiritual health of young Canadians: a national, cross-sectional study. BMC Public Health, 16(1), 1200. https://doi.org/10.1186/s12889-016-3834-y	Michaelson, Valerie	Freeman, John; King, Nathan; Ascough, Hannah; Davison, Colleen; Trothen, Tracy; Phillips, Sian; Pickett, William	Inequalities in the spiritual health of young Canadians: a national, cross-sectional study	2016	BMC Public Health	Open	In a 2014 nationally representative sample of Canadians aged 11–15 years this paper therefore: (1) psychometrically evaluated a series of items used to assess the perceived importance of spiritual health and its four potential sub-domains (connections with: self, others, nature and the natural environment, and the transcendent) to adolescents; (2) described potential inequalities in spiritual hea…	Empirical	Quantitative	Cycle 7 (2014) of the Canadian Health Behaviour in School-aged Children study (HBSC)	The study population is Canadian adolescents aged 11-15 years. The weighted sample size is 25,036 students	Spirituality is considered the fourth domain of health, along with physical, emotional and social dimensions;	Youth and Adolescent Health
Michaelson, V., King, N., Inchley, J., Currie, D., Brooks, F., & Pickett, W. (2019). Domains of spirituality and their associations with positive mental health: a study of adolescents in Canada, England and Scotland. Preventive Medicine, 125, 12–18. https://doi.org/10.1016/j.ypmed.2019.04.018	Michaelson V	Nathan King, Jo Inchley, Dorothy Currie, Fiona Brooks, William Pickett	Domains of spirituality and their associations with positive mental health: a study of adolescents in Canada, England and Scotland	2019	Elsevier	Open	Spirituality is a concept with ancient roots yet contemporary relevance to mental health. Its assessment in populations of young people, however, remains an immense challenge...Here we analyzed reports from adolescents who participated in the 2014 Health Behaviour in School-aged Children (HBSC) study conducted in Canada (n = 21,173), England (n = 4339) and Scotland (n = 5603). Reports of positive…	Empirical	Quantitative	Survey	Canada (n=21,173), England (n=4339) and Scotland (n=5603).	Mental health	Youth and Adolescent Health	Mental Health and/or Service Utilization
Michaelson, V., King, N., Patte, K. A., Gardner, P., & Pickett, W. (2023). Connections associated with a healthy spirituality: are these unrecognized intermediary determinants that shape health inequities in Canadian young people? BMC Public Health, 23(1), 1167. https://doi.org/10.1186/s12889-023-16060-5	Michaelson V	Nathan King, Karen A. Patte, Pauli Gardner, William Pickett	Connections associated with a healthy spirituality: are these unrecognized intermediary determinants that shape health inequities in Canadian young people?	2023	Springer	Open	Our objectives were to confirm the existence of relationships between economic position and seven indicators of adolescent health status, then explore whether any observed inequities could be explained by the strength of connections afforded by a healthy spirituality.	Empirical	Quantitative	Survey	A school-based sample (n=18,962) of adolescents was obtained from across Canada	Mental health	Youth and Adolescent Health	Health Inequities
Michaelson, V., Šmigelskas, K., King, N., Inchley, J., Malinowska-Cieślik, M., Pickett, W., for the HBSC Spiritual Health Writing Group, Michaelson, V., Pickett, W., Trothen, T., Davison, C., Kalman, M., Jirásek, I., Brooks, F., Walsh, S., Harel-Fisch, Y., Smigelskas, K., Pudule, I., Gobina, I., … Roberts, C. (2023). Domains of spirituality and their importance to the health of 75 533 adolescents…	Michaelson, Valerie	Šmigelskas,K; King,N; Inchley,J; Malinowska-Cieslik, M; Pickett,W; for the HBSC Spiritual Health Writing Group	Domains of spirituality and their importance to the health of 75 533 adolescents in 12 countries	2023	Health Promotion International	Open	To the relative importance of each of four spiritual health domains (connections to self, others, nature and the transcendent) in the lives of young people, and how these connections relate to a standard indicator of positive mental health status.	Empirical	Quantitative	WHO-affiliated Health Behaviour in School-aged Children (HBSC) study	The study population consists of adolescents aged 11, 13, and 15 years old from 12 countries; The total sample size is 75,533 young people; The sample sizes varied across countries, ranging from 639 reports in Slovakia to 21,698 reports in Canada	The study positions spirituality as a crucial aspect of overall well-being. It is referred to as the "fourth domain of health," alongside physical, mental, and social dimensions; The research primarily conceptualizes spirituality in relation to mental health; The study uses a mental health indicator based on the frequency of psychosomatic symptoms, and the findings demonstrate a link between stro…	Youth and Adolescent Health
Rebeiro, K. L. (2001). Client-Centred Practice: Body, Mind and Spirit Resurrected. Canadian Journal of Occupational Therapy, 68(2), 65–69. https://doi.org/10.1177/000841740106800201	Rebeiro, Karen Lynn	N/A	Client-Centred Practice: Body, Mind and Spirit Resurrected	2001	Canadian Journal of Occupational Therapy	Closed	It is the author's contention that occupational therapists can realize client-centredness by their individual and collective fulfillment of this trilogy of care, and by being vigilant of the delicate balance between the individual’s body, mind and spirit. It is further theauthor's contention that it is solely within this perspective that occupational therapists become clientcentred, and the means…	Theoretical	N/A	the author, Karen L. Rebeiro, shares her personal perspective on client-centred practice in occupational therapy	N/A	She broadly links spirituality to overall well-being, encompassing physical, mental, and emotional health. Rebeiro suggests that the spirit is integral to both giving and maintaining life. She emphasises the importance of respecting the client's spirit in enabling them to live a fulfilling life beyond illness or disability.	Occupational Therapy
St. James O’Connor, T. (2002). Is Evidence Based Spiritual Care An Oxymoron? Journal of Religion and Health, 41(3), 253–262. https://doi.org/10.1023/A:1020288920502	St. James O'Connor, Thomas	N/A	Is Evidence Based Spiritual Care An Oxymoron?	2002	Journal of Religion and Health	Open	An example of evidence based spiritual care is described using cardiac patients in a CCU unit.	Theoretical	N/A	The author refers to and analyzes findings from various studies to build an argument for evidence-based spiritual care	N/A	Spirituality is conceptualized in relation to overall well-being, particularly within the context of healthcare. It is also conceptualized in relation to emotional health (for managing anxiety, depression, and distress associated with illness) and social health (participation in religious communities and engaging in acts of kindness andsocial justice are presented as aspects of spiritual practice…	Patient Care
Stilos, K., Ford, B., Lilien, T., & Moore, J. (2019). The Role of Spiritual Care with the Introduction of an End of Life Order Set. Journal of Pastoral Care & Counseling: Advancing Theory and Professional Practice through Scholarly and Reflective Publications, 73(1), 41–48. https://doi.org/10.1177/1542305018822283	Stilos, Kalli	Ford,Bill; Lilien, Tammy; Moore, Jennifer	The Role of Spiritual Care with the Introduction of an End of Life Order Set	2019	Journal of Pastoral Care & Counseling	Closed	This retrospective chart review explores the contributions of the Spiritual Care Team in the care of dying patients.	Empirical	Quantitative	Data from medical records and a patient satisfaction survey at Sunnybrook Health Sciences Centre (SHSC)	70 referrals to the PCCT for EOL care between March 18, 2015, and February 29, 2016	Spirituality is conceptualizedin relation to psychoocial care at the end of life; this conceptualization emphasizes that patients and families often have significant emotional and spiritual needs during this time.	Palliative and End of Life Care
Urbanowski, R., & Vargo, J. (1994). Spirituality, Daily Practice, and the Occupational Performance Model. Canadian Journal of Occupational Therapy, 61(2), 88–94. https://doi.org/10.1177/000841749406100204	Urbanowski, Reg	Vargo, James	Spirituality, Daily Practice, and the Occupational Performance Model	1994	Canadian Journal of Occupational Therapy	Closed	This article discusses spirituality as an integral component of the occupational performance model.	Theoretical	N/A	Existing literature and conceptual arguments to discuss the role of spiritualtiy	N/A	Conceptualizes spirituality in relation to holistic health and includes physical, emotional and social dimensions	Occupational Therapy
VandeCreek, L., & Burton, L. (Eds.). (2001). Professional Chaplaincy: Its Role and Importance in Healthcare. Journal of Pastoral Care, 55(1), 81–97. https://doi.org/10.1177/002234090105500109	VandeCreek, Larry	Burton, Laurel	Professional Chaplaincy: Its Role and Importance in Healthcare	2001	Journal of Pastoral Care	Open	This paper describes the role and significance of spiritual care and is the first joint statement on this subject prepared by the five largest healthcare chaplaincy organizations in North America representing over 10.000 members.	Theoretical (White Paper)	N/A	Literature review	N/A	Paper conceptualizes spirituality in relation to holistic health anda person's spiritual well being is intertwined with their physical, emotional and mental health.	Patient Care	Healthcare Institutions; Acute Care; Long-Term Care; Rehabilitation; Hospice Care
Waldram, J. B. (1993). Aboriginal spirituality: Symbolic healing in Canadian prisons. Culture, Medicine and Psychiatry, 17(3), 345–362. https://doi.org/10.1007/BF01380009	Waldram,James B.	N/A	Aboriginal spirituality: Symbolic healing in Canadian prisons	1993	Culture, Medicine and Psychiatry	Open	The purpose of this paper is to describe the manner in which current Aboriginal spirituality programs in Canadian prisons constitute a variant of symbolic healing. In particular, this paper will emphasize the cultural variability that exists among Aboriginal offenders and healers, and therefore the need for an extensive process of cultural education and interactive dialogue between patient and he…	Empirical	Qualitative	The paper utilises data from ethnographic interviews conducted in 1990 and 1991 at a forensic correctional facility operated by the Correctional Service of Canada (CSC)	The study population is Aboriginal offenders in the Canadian correctional system. The specific sample size for this study was 30 Aboriginal offenders	Conceptualises spirituality in relation to mental and emotional health.	Canadian Prisons	Indigenous Communities
Adams, G. C., Wrath, A. J., Le, T., Adams, S., De Souza, D., Baetz, M., & Koenig, H. G. (2020). Exploring the impact of religion and spirituality on mental health and coping in a group of Canadian psychiatric outpatients. Journal of Nervous and Mental Disease, 208(12), 918–924. https://doi.org/10.1097/NMD.0000000000001243	Adams, G. Camelia	Wrath, Andrew J.; Le, Thuy; Adams, Stephen; De Souza, Dawn; Baetz, Marilyn; Koenig, Harold G	Exploring the impact of religion and spirituality on mental health and coping in a group of Canadian psychiatric outpatients	2020	Journal of Nervous and Mental Disease	Closed	This study seeks to (a) examine the prevalence of religious/spiritual views in a clinical sample of Canadian psychiatric outpatients; (b) compare measures of religious coping,attachment, life satisfaction, and psychiatric symptom severity between individuals with and without religious/spiritual beliefs and (c) explore the relationships between religious coping, individual attachment, life satisfa…	Empirical	Quantitative (Interquartile range; Mann-whitney U-test; Fisher exact test; descriptive statistics)	Surveys (The six-item version of the Religious and Coping Activities Scale (RCOPE); The Experiences in Close Relationships Scale (ECR); Satisfaction With Life Scale (SWLS); Patient Health Questionnaire-9 (PHQ-9)	Clinical sample of patients referred for psychiatric care in a tertiary center in Saskatoon Canada (N = 90) was predominately female (n = 63, 70.0%) with an average age of 36 years old. Inclusion criteria were consenting adults aged 18 to 65 years with a primary diagnosis of depressive disorder, anxiety disorder, and/or adjustment disorder.	Spirituality conceptualized in relation to mental health; the mere acknowledgment of R/S views and positive religious coping by patients do not necessarily translate into improved anxiety and depression. In fact, it has been previously shown that people with a religious understanding of life can be more vulnerable to mental disorder, particularly if they lack a religious framework; religion and s…	Psychiatry and Pyschiatric Disorders
Agyekum, B., & Newbold, B. K. (2016). Religion/spirituality, therapeutic landscape and immigrant mental well-being amongst African immigrants to Canada. Mental Health, Religion & Culture, 19(7), 674–685. https://doi.org/10.1080/13674676.2016.1225292	Agyekum, Boadi	Newbold, Bruce K.	Religion/spirituality, therapeutic landscape and immigrant mental well-being amongst African immigrants to Canada	2016	Mental Health, Religion & Culture	Closed	This study explores the experiences of African immigrants’ religious place making and its relationship to health and well-being. Attention is paid to how religious places are seen as therapeutic and their impact on well-being of Ghanaian and Somali immigrants in Hamilton, Ontario.	Empirical	Qualitative	an in-depth interview data collected as part of a mixed-method approach	In total, 24 participants were recruited from the two study groups, with 12 participants recruited from each community in Hamilton, Ontario. Seven males and five females from the Ghanaian community participated, with four males and eight females from the Somali community. The ages of participants in both groups ranged from 22 to 54 years old.	Spirituality conceptualized in relation to social health; With respect to the social therapeutic landscape theme, participants reiterated the importance of religious sites as not only providing members avenues to interact with God through prayers and worship but also sites where members have the opportunity to interact with each other, share ideas, views, information and socialise with other memb…	African and/or African-Carribean Communities	Immigration
Albatnuni, M., & Koszycki, D. (2020). Prayer and well-being in Muslim Canadians: Exploring the mediating role of spirituality, mindfulness, optimism, and social support. Mental Health, Religion & Culture, 23(10), 912–927. https://doi.org/10.1080/13674676.2020.1844175	Albatnuni, Mawdah	Koszycki, Diana	Prayer and well-being in Muslim Canadians: exploring the mediating role of spirituality, mindfulness, optimism, and social support	2020	Mental Health, Religion & Culture	Open	This study examined mediators of the relationship between prayer and wellbeing in a sample of Canadian Muslims (n = 155). It is important to note that the study did not intend to directly measure the relationship between religion and mental wellness. Rather, it explored how places of worship and religious activities are viewed as “healing” and how they shape members’ general quality of life, incl…	Empirical	Quantitative	Surveys (frequency of prayer; MAAS: Mindfulness Attention Awareness Scale; LOT-R: Life Orientation Test Revised; DSES: Daily Spiritual Experience Scale; SBI-SS: System of Belief Inventory- Support Subscale; SWLS : Satisfaction with Life Scale.)	The sample comprised 155 adults (122 women and 33 men) with English language proficiency. Most were in the 18–24 year-old age category (n = 58) followed by 25–34 years (n = 38), 35–44 years (n = 36) and 45 years and above (n = 23). Participants were students (n 914 M. ALBATNUNI AND D. KOSZYCKI = 49), full-time (n = 47) and part-time (n = 23) workers, home-makers (n = 24), and those without employ…	Spirituality conceptualized in relation to mental and social health; satisfaction with life, optimism, and moral support were measured.	Muslim Communities
Ardelt, M., & Ferrari, M. (2019). Effects of wisdom and religiosity on subjective well-being in old age and young adulthood: Exploring the pathways through mastery and purpose in life. International Psychogeriatrics, 31(4), 477–489. https://doi.org/10.1017/S1041610218001680	Ardelt, Monika	Ferrari, Michel	Effects of wisdom and religiosity on subjective well-being in old age and young adulthood: Exploring the pathways through mastery and purpose in life	2019	International Psychogeriatrics	Closed	Prior research found that the positive association between wisdom and subjective well-being might at least partially be explained by a greater sense of mastery and purpose in life. This study tested whether religiosity provides an alternative pathway to well-being and whether the associations are moderated by age cohort and nation of residency	Empirical	Quantitative	Face-to-face interviews were conducted to administer the survey	The sample comprised 211 respondents: 60 older adults from Canada (age range 62–99 years, M = 80.68, SD = 9.08), 51 older adults from the U.S.A. (age range 64–90 years, M = 73.10, SD = 6.97), 50 young adults from Canada (age range 21–30 years, M = 24.78, SD = 2.72), and 50 young adults from the U.S.A. (age range 21–30 years, M = 23.33, SD = 2.48). Six young adults from Canada, 20 older adults fro…	General: wisdom and subjective well-being	Wisdom	Younger Adults and Older Adults
Ardelt, M., Kim, J. J., & Ferrari, M. (2023). Does self-transcendent wisdom mediate the relation between spirituality and well-being? A test across six nations. Journal of Happiness Studies: An Interdisciplinary Forum on Subjective Well-Being, 24(5), 1683–1702. https://doi.org/10.1007/s10902-023-00637-3	Ardelt, Monika	Kim, Juensung J.; Ferrari, Michel	Does self-transcendent wisdom mediate the relation between spirituality and well-being? A test across six nations	2023	Journal of Happiness Studies: An Interdisciplinary Forum on Subjective Well-Being	Open	Determine the correlation between spirituality and well-being in 6 diffferent countries	Empirical	Quantitative	Surveys	a sample of 307 respondents from six nations (USA, Canada, Serbia, Ukraine, Iran, and China), ranging in age from 59 to 99 years (M=73.00, SD=8.13)	General well-being and wisdom	Wisdom
Aryee, E. (2011). The Psycho-Spirituality of African Women Living with HIV/AIDS in Ontario. Canadian Woman Studies, 29(1/2), 141–149.	Aryee, Edna	N/A	The Psycho-Spirituality of African Women Living with HIV/AIDS in Ontario	2011	Canadian Woman Studies	Open	Explore the role of spiritual processes of healing among African Canadian women living withHIV/AIDS in Ontario	Empirical	Qualitative	Open-ended interviews	Five Africcan Canadian women (age 29-50, living with AIDS for 7-20 years) living with HIV/AIDS and receiving services from a community ccentre in the Greater Toronto Area. 4 had a citizenship and one was a refugee. Three immigrated from Continental Africa and two from Carribbean, but all identified themselves as African Canadians.	Mental health: coping strategies and hope	African and/or African-Carribean Communities	HIV/AIDs; African Women; Ontario
Baetz, M., & Toews, J. (2009). Clinical implications of research on religion, spirituality, and mental health. The Canadian Journal of Psychiatry / La Revue Canadienne de Psychiatrie, 54(5), 292–301.	Baetz, Marilyn	Toews, John	Clinical implications of research on religion, spirituality, and mental health	2009	The Canadian Journal of Psychiatry	Open	We attempt to examine potential mechanisms that have been proposed as mediators for the RS and mental health relation. We also examine more philosophical areas including patient and physician opinions about inclusion of RS in patient care, and ethical issues that may arise. We review suggested guidelines for sensitive patient inquiry, and opportunities and challenges for education of psychiatrist…	Theoretical	N/A	Literature citations; search search strategy not specified	N/A	Mental health	Psychiatry and Pyschiatric Disorders
Baetz, M., Griffin, R., Bowen, R., & Marcoux, G. (2004). Spirituality and Psychiatry in Canada: Psychiatric Practice Compared With Patient Expectations. The Canadian Journal of Psychiatry / La Revue Canadienne de Psychiatrie, 49(4), 265–271.	Baetz, Marilyn	Griffin, Ron; Bowen, Rudy; Marcoux, Gene	Spirituality and Psychiatry in Canada: Psychiatric Practice Compared With Patient Expectations	2004	The Canadian Journal of Psychiatry	Open	This study compares psychiatrists’ and psychiatric patients’ practice, attitudes, and expectations regarding spirituality and religion.	Empirical	Quantitative	We mailed surveys to all Canadian psychiatrists registered with the Royal College of Physicians and Surgeons of Canada (n = 2890). We recruited patients from a Canadian on-line survey (n = 67) and from a local mental health clinic (n = 90).	The response rate was 42% (n = 1204). Sample included psychiatric patients.	Mental health	Psychiatry and Pyschiatric Disorders
Baetz, M., Griffin, R., Bowen, R., Koenig, H. G., & Marcoux, E. (2004). The Association Between Spiritual and Religious Involvement and Depressive Symptoms in a Canadian Population. Journal of Nervous and Mental Disease, 192(12), 818–822. https://doi.org/10.1097/01.nmd.0000146735.73827.85	Baetz, Marilyn	Griffin, Ronald; Bowen, Rudy; Koenig, Harold G.; Marcoux, Eugene	The Association Between Spiritual and Religious Involvement and Depressive Symptoms in a Canadian Population	2004	Journal of Nervous and Mental Disease	Closed	determine the relationship of religious practice (worship service attendance), spiritual and religious self-perception, and importance (salience) to depressive symptoms.	Empirical	Quantitative	Data were obtained from 70,884 respondents older than 15 years from the Canadian National Population Health Survey (Wave II, 1996–1997).	Use data from Wave II (1996–1997; N 70,884 older than 15 years)	Mental health: depression levels and depressive symptoms	Psychiatry and Pyschiatric Disorders
Baetz, M., Larson, D. B., Marcoux, G., Bowen, R., & Griffin, R. (2002). Canadian psychiatric inpatient religious commitment: An association with mental health. The Canadian Journal of Psychiatry / La Revue Canadienne de Psychiatrie, 47(2), 159–166.	Baetz, Marilyn	Larson, David B.; Marcoux, Gene; Bowen, Rudy; Griffin, Ron	Canadian psychiatric inpatient religious commitment: An association with mental health	2002	The Canadian Journal of Psychiatry	Open	This study aims to de ter mine the level of re lig ious inter est of psy chi at ric in pa tients and to as sess whether re lig ious com mit ment has an im pact on se lected out come vari ables	Empirical	Quantitative	Interviews	88 con secu tive adult pa tients (50% men) who were ad mit ted to a Ca na dian ter ti ary care psy chia try in pa tient unit and were in ter viewed about their re lig ious be liefs and prac tices. Pa tients with a Beck De pres sion score of 12 or more were in cluded for out come analy sis.	Mainly mental health and less so social health	Psychiatry and Pyschiatric Disorders
Baetz, M., Larson, D. B., Marcoux, G., Jokic, R., & Bowen, R. (2002). Religious psychiatry: The Canadian experience. Journal of Nervous and Mental Disease, 190(8), 557–558. https://doi.org/10.1097/00005053-200208000-00012	Baetz, Marilyn	Larson, David B.; Marcoux, Gene; Jokic, Ruzica; Bowen, Rudy	Religious psychiatry: The Canadian experience	2002	Journal of Nervous and Mental Disease	Closed	This survey examines a group of religious psychiatrists practicing in Canada. It assesses their views about the spiritual dimension in their patient’s lives, and to what extent they might utilize different clinical approaches for those who do (or do not) identify their spiritual beliefs as important.	Empirical	Quantitative	Surveys	42 American psychiatrists who were members of the US Christian Medical and Dental Society (CMDS)	Mental health, therapy	Psychiatry and Pyschiatric Disorders
Balbuena, L., Baetz, M., & Bowen, R. (2013). Religious attendance, spirituality, and major depression in Canada: A 14-year follow-up study. The Canadian Journal of Psychiatry / La Revue Canadienne de Psychiatrie, 58(4), 225–232.	Balbuena, Lloyd	Baetz, Marilyn; Bowen, Rudy	Religious attendance, spirituality, and major depression in Canada: A 14-year follow-up study	2013	The Canadian Journal of Psychiatry	Open	Although there have been numerous studies on the relation of religion or spirituality and major depression, few used a longitudinal, nationally representative sample. Our study sought to examine the effect of religious attendance, self-declared importance of spiritual values, and self-identification as a spiritual person on major depression.	Empirical	Quantitative	Survey	People (n = 12 583) who were not depressed at baseline (1994) were followed during 14 years.	Mental health: depression	Psychiatry and Pyschiatric Disorders
Beagan, B. L., & Etowa, J. B. (2011). The meanings and functions of occupations related to spirituality for African Nova Scotian women. Journal of Occupational Science, 18(3), 277–290. https://doi.org/10.1080/14427591.2011.594548	Beagan, Brenda L.	Etowa, Josephine B.	The meanings and functions of occupations related to spirituality for African Nova Scotian women	2011	Journal of Occupational Science	Closed	This article explores the meanings and functions of spiritually-related occupations for 50 African Canadian women in Nova Scotia, Canada.	Empirical	Qualitative	qualitative in-depth interviews	The average age of participants was 51 years, with 21 women aged 40_x0001_50 years, and 20 women aged 51_x0001_60 years. Most were employed, and two-thirds had high school education or higher. Just over half the women were married. Only two women reported no religious affiliation, and two did not answer that question; of the remainder, 35 were Baptist, four were Catholic, five were ‘‘Other,’’ and…	Mental health: depression	African and/or African-Carribean Communities	African Women; Nova Scotia
Beagan, B. L., Etowa, J., & Bernard, W. T. (2012). “With god in our lives he gives us the strength to carry on”: African Nova Scotian women, spirituality, and racism-related stress. Mental Health, Religion & Culture, 15(2), 103–120. https://doi.org/10.1080/13674676.2011.560145	Beagan, Brenda Lorraine	Etowa, Josephine; Bernard, Wanda Thomas	“With god in our lives he gives us the strength to carry on”: African Nova Scotian women, spirituality, and racism-related stress	2012	Mental Health, Religion & Culture	Closed	Examin the use of spirituality as a coping strategy for dealing with racism-related stress.	Empirical	Mixed Methods	Four standardised instruments, along with qualitative in-depth interviews, were used to examine women’s experiences of racism, depression, stress, and spirituality.	50 mid-life African-heritage women living in Nova Scotia, Canada	Mental health: racism-related stress	African and/or African-Carribean Communities	African Women; Racism and Discrimination Related Distress and Stress; Nova Scotia
Bernard, W. T., Maddalena, V., Njiwaji, M., & Darrell, D. M. (2014). The role of spirituality at end of life in Nova Scotia’s Black community. Journal of Religion & Spirituality in Social Work: Social Thought, 33(3–4), 353–376. https://doi.org/10.1080/15426432.2014.930622	Bernard, Wanda Thomas	Maddalena, Victor; Njiwaji, Marok; Darrell, Donna M.	The role of spirituality at end of life in Nova Scotia’s Black community	2014	Journal of Religion & Spirituality in Social Work: Social Thought	Closed	examine the role of spirituality at end of life (EOL) in Nova Scotia’s Black community. The purpose of this research was to examine the issue of spirituality from the perspective of family caregivers, and spiritual leaders who have cared for someone who has died. More specifically, we explored how spirituality is expressed and how it serves as a coping mechanism during times of suffering and hard…	Empirical	Qualitative	in-depth interviews and focus groups	Phase one: This was a mixed methods research program that included a survey (900 participants, 300 in each site), qualitative interviews (120 participants, 40 in each site), 2-year microethnographies (six young Black men, two in each site), and annual Black community forums and smaller community meetings in each site. Phase two: two groups: (a) key stakeholder interviews with pastors in the Afric…	Mental health: anger, fear, grief, depression, guilt, denial, and loss of hope and meaning	African and/or African-Carribean Communities
Besemann M., Hebert J., Thompson J.M., Cooper R.A., Gupta G., Bremault-Phillips S.B., & Dentry S.J. (2018). Reflections on recovery, rehabilitation and reintegration of injured service members and veterans from a bio-psychosocial-spiritual perspective. Canadian Journal of Surgery. Journal Canadien de Chirurgie, 61(6), S219–S231.	Besemann M.	Hebert J.; Thompson J.M.; Cooper R.A.; Gupta G.; Bremault-Phillips S.B.; Dentry S.J.	Reflections on recovery, rehabilitation and reintegration of injured service members and veterans from a bio-psychosocial-spiritual perspective	2018	Canadian journal of surgery	Open	This review addresses the goals of rehabilitation, distills hard-won lessons of the last decade of military trauma and rehabilitation, and recommends the use of a bio-psychosocial-spiritual approach to care that can be applied at all tiers of the health care system. Questions on enabling participation in meaningful life activities include the following: Why do some patients do well and others do …	Theoretical	N/A	Search strategy not specified	N/A	Mental health, Bio-Psychosocial-Spiritual health	Service Members and Veterans
Blazer, D. G. (2009). Religion, spirituality, and mental health: What we know and why this is a tough topic to research. The Canadian Journal of Psychiatry / La Revue Canadienne de Psychiatrie, 54(5), 281–282.	Blazer, Dan G.	N/A	Religion, spirituality, and mental health: What we know and why this is a tough topic to research	2009	The Canadian Journal of Psychiatry	Open	Explore the current literature on religion, spirituality, and mental health, and explain why these topics are challenging to investigate	Theoretical	N/A	Focuses primarily on two specific papers	N/A	Mental Health	Psychiatry and Pyschiatric Disorders
Boisvert, J. A., & Harrell, W. A. (2012). Ethnicity and spirituality as risk factors for eating disorder symptomatology in men. International Journal of Men’s Health, 11(1), 36–62. https://doi.org/10.3149/jmh.1101.36	Boisvert, Jennifer A.	Harrell, W. Andrew	Ethnicity and spirituality as risk factors for eating disorder symptomatology in men	2012	International Journal of Men's Health	Closed	The present study investigated ethnicity, spirituality, body shame, body mass index (BMI) and age as risk factors for eating disorder symptomatology in men.	Empirical	Quantitative	Survey	nonclinical sample of Canadian men (N = 603); covered several regions in the Province of Alberta, Canada; 18 years or older	Mental and physical health: eating disorders, body shame, BMI	Psychiatry and Pyschiatric Disorders	Men's Health; Eating Disorder Symptomatology and Social Psychiatry
Boisvert, J. A., & Harrell, W. A. (2013). The impact of spirituality on eating disorder symptomatology in ethnically diverse Canadian women. International Journal of Social Psychiatry, 59(8), 729–738. https://doi.org/10.1177/0020764012453816	Boisvert, Jennifer A.	Harrell, W. Andrew	The impact of spirituality on eating disorder symptomatology in ethnically diverse Canadian women	2013	International Journal of Social Psychiatry	Closed	This study addresses this gap in the literature by investigating ethnicity, spirituality, religiosity, body shame, body mass index (BMI) and age in relation to eating disorder symptomatology in women.	Empirical	Quantitative	Survey	A representative, non-clinical sample of 601 women was recruited as part of a general telephone survey that covered several regions in the province of Alberta, Canada. Because of our focus on only four ethnic groups (Native American Indian, Asian, white and Hispanic), this sample was further reduced to 591. The population targeted for telephone interviewing was all persons 18 years of age or olde…	Spirituality is conceptualizedin relation to mental and physical health: BMI, perceived body shame, and eating disorder symptomology	Psychiatry and Pyschiatric Disorders	Women's Health; Eating Disorder Symptomatology and Social Psychiatry
Boon, H. (1998). Canadian naturopathic practitioners: Holistic and scientific world views. Social Science & Medicine (1982), 46(9), 1213–1225. https://doi.org/10.1016/s0277-9536(97)10050-8	Boon, H	N/A	Canadian naturopathic practitioners: holistic and scientific world views.	1998	Social science & medicine	Closed	This paper describes naturopathic practitioners with two dierent world views Ð holistic and scienti®c, and explores the relationship of practitioners' socialization experiences and practice patterns with these two world views.	Empirical	Mixed Methods	Questionnaire, observation study, open-ended interviews	The total response rate was 63.2% (187 useable surveys of the 296 mailed out)*. Response patterns were similar across the provinces; however, the majority of respondents were from Ontario (61.1%) and British Columbia (31.9%). Response rate was significantly higher for women. Respondents were licensed naturopathic practicitioners. The respondents ranged in age from 27 to 86 years, with a mean of 4…	Holistic health and naturopathic medicine	Naturopathic Practictioners
Braganza, M. E., Hoy, S., & Lafrenière, G. (2022). “They are my family”: Exploring the usage of spiritual and religious supports by survivors of intimate partner violence. Journal of Religion & Spirituality in Social Work: Social Thought, 41(1), 23–50. https://doi.org/10.1080/15426432.2021.1955427	Braganza, Morgan E.	Hoy, Sandra; Lafrenière, Ginette	“They are my family”: Exploring the usage of spiritual and religious supports by survivors of intimate partner violence	2022	Journal of Religion & Spirituality in Social Work: Social Thought	Closed	this article explores the usage of intrinsic, informal, and formal spiritual and religious supports by a subset of participants. Implications for social work professionals, including those working in the area of IPV are discussed.	Empirical	Qualitative	qualitative interviews and focus group data	The project explored the experiences of 104 IPV survivors and who had either resided, or chose not to reside in a women’s shelter. For the current article, the authors subsequently reexamined the data from 33 of the 104 original participants who shared that they had engaged in spiritual and/or religious services or supports; 51 participated in semi-structured interviews and 53 in one of eight foc…	Mental health; abusive partners sometimes use religion to justify abuse and to manipulate. The patriarchal beliefs of the faith and/or religious leaders were understood to support the abuser (Burnette & Hefflinger, 2016; Gezinski et al., 2019; Ghafournia, 2017; Takyi & Lamptey, 2020). Some women reject that their faith supports their abuse and rather, understand the acceptance of patriarchal beli…	Intimate Partner Violence
Brooks, D., Henry, J., LeBlanc, J., McKenzie, G., Nagy, T., Tallon, H., Wilhelm, T., & Flegel-Desautels, C. (2005). Incorporating Spirituality into Practice. The Canadian Nurse, 101(6), 22–24.	Brooks, Denise	Henry, Jenifer; LeBlanc, Janelle; McKenzie, Gerri; Nagy, Tess; Tallon, Holly; Wilhelm, Tricia; Flegel-Desautels, Carleen	Incorporating Spirituality into Practice	2005	The Canadian Nurse	Closed	Assess the needs of the parish nursing community (Resurrection Roman Catholic Parish) and respond with programming that was developed and individualized to those needs	Empirical	Mixed Methods	Survey and subsequent hypothesis testing using urban planning data from the city of Regina and local communities	Not specified	Overall health and well-being	Nursing Practice
Bullock, M., Nadeau, L., & Renaud, J. (2012). Spirituality and religion in youth suicide attempters’ trajectories of mental health service utilization: The year before a suicide attempt. Journal of the Canadian Academy of Child and Adolescent Psychiatry / Journal de l’Académie Canadienne de Psychiatrie de l’enfant et de l’adolescent, 21(3), 186–193.	Bullock, Marie	Nadeau, Lucie; Renaud, Johanne	Spirituality and religion in youth suicide attempters’ trajectories of mental health service utilization: The year before a suicide attempt	2012	Journal of the Canadian Academy of Child and Adolescent Psychiatry	Open	Youth suicide attempters are high-risk for suicide. Many have untreated mental disorders and are not receiving services. It is crucial to understand potential influences associated with service use. Spirituality/religion are one influence in youths’ mental health service trajectories. This study explored youths’ experiences of spirituality/religion as it relates to their help-seeking the year bef…	Empirical	Mixed Methods	Interviews	Fifteen youth (aged 14–18) who made a suicide attempt(s) one to two years prior	Mental health	Suicide and Suicidal Behaviour	Youth and Adolescent Health
Burke, D., & Evans, J. (2011). Embracing the Creative: The Role of Photo Novella in Qualitative Nursing Research. International Journal of Qualitative Methods, 10(2), 164–177. https://doi.org/10.1177/160940691101000205	Burke, Dawn	Evans, Joan	Embracing the Creative: The Role of Photo Novella in Qualitative Nursing Research	2011	International Journal of Qualitative Methods	Open	In this study, oncology and palliative care nurses were asked to think about what spirituality meant to them and then take photographs that represented these concepts; The aim of this article is to provide an overview of photo novella followed by a description of a study that highlights the benefits of utilizing photographs within nursing research.	Empirical	Mixed Methods	Semi-structured interviews and photovoice	The research included five female, Caucasian, registered nurses as participants. They were employed in the areas of palliative care or oncology and worked in a variety of hospitals within an adult tertiary centre in Atlantic Canada; all had at least two years experience within these specialties. These specialty areas of nursing were selected because of the life-threatening nature of patients’ ill…	Spiritual care for end-of-life patients	Nursing Practice
Burnett, C., Purkey, E., Davison, C. M., Watson, A., Kehoe, J., Traviss, S., Nolan, D., & Bayoumi, I. (2022). Spirituality, Community Belonging, and Mental Health Outcomes of Indigenous Peoples during the COVID-19 Pandemic. International Journal of Environmental Research and Public Health, 19(4), 2472. https://doi.org/10.3390/ijerph19042472	Burnett, Chantal	Purkey, Eva; Davison, Colleen M; Watson, Autumn; Kehoe, Jennifer; Traviss, Sheldon; Nolan, Dionne; Bayoumi, Imaan	Spirituality, Community Belonging, and Mental Health Outcomes of Indigenous Peoples during the COVID-19 Pandemic	2022	International Journal of Environmental Research and Public Health	Open	We aimed to assess the association between community belonging, spirituality, and mental health outcomes among Indigenous Peoples during the COVID-19 pandemic.	Empirical	Quantitative	Interviews	Of the 263 self-identified Indigenous people who participated, 246 participants had complete outcome data, including 99 (40%) who reported symptoms of depression and 110 (45%) who reported symptoms of anxiety	All aspects of health, but primarily mental health	Indigenous Communities
Callaghan, W. (2023). Critical intercession for non-religious Canadian Veterans on the intersections of moral injury, religion, and spirituality. Journal of Military, Veteran and Family Health, 9(2), 91–95.	Callaghan, Walter	N/A	Critical intercession for non-religious Canadian Veterans on the intersections of moral injury, religion, and spirituality	2023	Journal of Military, Veteran and Family Health	Open	With the growing acceptance of the concept of moral injury, there has been increasing interest in the role religion and spirituality play in the risk for, experience of symptoms of, and potential treatment for this form of posttraumatic-stressrelated psychological distress. Although many studies indicate the potential for religion and spirituality to contribute to the understanding and treatment …	Empirical	Mixed Methods	Ethnographic research	20 Veterans	Mental health, moral injury, recovery from trauma	Service Members and Veterans
Cardwell KL, Koch L, McKenna OJ, Pilutti LA, & Fakolade A. (2023). Mapping Resilience: Structural Equation Modeling of Psychological Resilience in Multiple Sclerosis Care Partners. Int J MS Care, 25(6), 245–251. https://doi.org/10.7224/1537-2073.2023-078	Cardwell KL	Koch L; McKenna OJ; Pilutti LA; Fakolade A	Mapping Resilience: Structural Equation Modeling of Psychological Resilience in Multiple Sclerosis Care Partners.	2023	Int J MS Care	Open	Care partners are essential supports to individuals with multiple sclerosis (MS). Both negative and positive outcomes associated with the caregiving role have been reported. Psychological resilience may be an important factor influencing the MS caregiving experience, but an MS-specific model of care partner resilience has yet to be established. This study sought to explore an explicit model of MS…	Empirical	Quantitative	Survey	471 Canadian MS care partners	mental health, coping, resilience	Caregiving	Multiple Sclerosis
Carr, T., Chartier, B., & Dadgostari, T. (2017). “I’m not really healed ... I’m just bandaged up”: Perceptions of Healing Among Former Students of Indian Residential Schools. International Journal of Indigenous Health, 12(1), 39–56. https://doi.org/10.18357/ijih121201716901	Carr, Tracey	Chartier, Brian; Dadgostari, Tina	“I’m not really healed ... I’m just bandaged up”: Perceptions of Healing Among Former Students of Indian Residential Schools	2017	International Journal of Indigenous Health	Open	The purpose of this qualitative study was to explore the perceptions of healing among former Indian residential school students; Our intent was to understand what “healing” meant to former students; we did not ask specific questions about their own personal healing experiences	Empirical	Qualitative	Interviews	10 Aboriginal people affected by residential schools in Saskatchewan; All participants reported registered Indian status, lived on a reserve, and had attended between 2 and 12 years at an IRS.	Mental health	Indigenous Communities	Indian Residential Schools
Chambers-Richards, T., Chireh, B., & D’Arcy, C. (2022). Relationship between spirituality, religiosity, and general life satisfaction among canadians living with neurological conditions in new brunswick and manitoba. Journal of Religion and Health. https://doi.org/10.1007/s10943-022-01510-y	Chambers-Richards, Tamara	Chireh, Batholomew; D'Arcy, Carl	Relationship between spirituality, religiosity, and general life satisfaction among canadians living with neurological conditions in new brunswick and manitoba	2022	Journal of Religion and Health	Open	This study assessed the association between religion and spirituality on general life satisfaction among a sample of community-dwelling Canadians with neurological conditions. T	Empirical	Quantitative	Survey	A weighted subsample (n=4562) of respondents with neurological conditions from the provinces of New Brunswick and Manitoba was used	physical health, mental health, psychosocial outcomes, life satisfaction	Trauma-Related Injuries or Neurological Conditions	Life Satisfaction and Psychosomatic Symptoms
Chaze, F., Thomson, M. S., George, U., & Guruge, S. (2015). Role of cultural beliefs, religion, and spirituality in mental health and/or service utilization among immigrants in Canada: A scoping review. Canadian Journal of Community Mental Health, 34(3), 87–101. https://doi.org/10.7870/cjcmh-2015-015	Chaze, Ferzana	Thomson, Mary Susan; George, Usha; Guruge, Sepali	Role of cultural beliefs, religion, and spirituality in mental health and/or service utilization among immigrants in Canada: A scoping review	2015	Canadian Journal of Community Mental Health	Open	This paper uses Arksey and O’Malley’s (2005) framework for conducting scoping reviews to examine 25 years of Canadian literature to understand the importance of cultural beliefs, religion, and spirituality in the context of immigrant mental health and/or service utilization.	Review (Scoping Review)	N/A		N/A	Mental health	Mental Health and/or Service Utilization	Immigration
Cherblanc, J., Bergeron-Leclerc, C., Maltais, D., Cadell, S., Gauthier, G., Labra, O., & Ouellet-Plamondon, C. (2021). Predictive factors of spiritual quality of life during the COVID-19 pandemic: A multivariate analysis. Journal of Religion and Health, 60(3), 1475–1493. https://doi.org/10.1007/s10943-021-01233-6	Cherblanc, Jacques	Bergeron-Leclerc, Christiane; Maltais, Danielle; Cadell, Susan; Gauthier, Geneviève; Labra, Oscar; Ouellet-Plamondon, Claudiane	Predictive factors of spiritual quality of life during the COVID-19 pandemic: A multivariate analysis	2021	Journal of Religion and Health	Open	Examine the relationship between the spiritual quality of life (SQoL) and a pandemic such as COVID-19	Empirical	Quantitative	Survey	A survey of 2,202 employees and students was conducted; The target population was made up of members of the university communities that are part of the Universités du Québec (UQ) network. These participants were students (n=1107; 50.3%), employees (n=952; 43.2%) or individuals with both student and employee status (n=143; 6.5%). The sample was predominantly female (70.5%) and the average age of r…	mental health, quality of life	COVID-19	Life Satisfaction and Psychosomatic Symptoms
Cooper D., Aherne M., & Pereira J. (2010). The competencies required by professional hospice palliative care spiritual care providers. Journal of Palliative Medicine, 13(7), 869–875. https://doi.org/10.1089/jpm.2009.0429	Cooper D.	Aherne M.; Pereira J.	The competencies required by professional hospice palliative care spiritual care providers	2010	Journal of Palliative Medicine	Closed	This article describes a Canadian Community of Practice process to develop an occupational analysis-based competency profile for the Professional Hospice Palliative Care Spiritual Care Provider utilizing a modified Developing a Curriculum (DACUM) methodology; The goal was to establish the normative Scope of Practice, Major Areas of Responsibility, and Related Major Tasks for the role. As a first …	Empirical	Qualitative	Workshops, focus groups	First workshop: 11 members of CAPPE from across Canada who provided spiritual care in HPC clinical settings and who were considered by their peers as leaders in the field; second workshop: unclear	Spiritual health; wellness	Spiritual Care Providers/ Spiritual Health Practitioners/ Chaplains	Patient Care/ Hospice Care; Palliative Care
Daniels, C., & Fitzpatrick, M. (2013). Integrating Spirituality into Counselling and Psychotherapy: Theoretical and Clinical Perspectives. Canadian Journal of Counselling and Psychotherapy, 47(3), 315–341.	Daniels, Carla	Fitzpatrick, Marilyn	Integrating Spirituality into Counselling and Psychotherapy: Theoretical and Clinical Perspectives	2013	Canadian Journal of Counselling and Psychotherapy	Open	This article will first situate spirituality as an interdependent facet of culture and then expand the tripartite model of multicultural competency—attitudes, knowledge, and skills—to consider the theoretical, empirical, and practical foundation that supports existing spiritual competencies and work with (mental health) clients’ spirituality. The applicability of spirituality within mainstream th…	Theoretical	N/A	Discussion using cited articles and case study	N/A	mental health	Psychology, Counselling and Psychotherapy
De Vynck, E., Boynton, H. M., & Burns, V. F. (2023). Pulled from the Shoreline in Search of Spacious Spirituality: Journeys of Spiritual Distress, Resilience, and Posttraumatic Growth for Women of Evangelical Christian Backgrounds in a Canadian Context. Religions, 14(9), 1193. https://doi.org/10.3390/rel14091193	De Vynck, Emma	Boynton, Heather Marie; Burns, Victoria Frances	Pulled from the Shoreline in Search of Spacious Spirituality: Journeys of Spiritual Distress, Resilience, and Posttraumatic Growth for Women of Evangelical Christian Backgrounds in a Canadian Context	2023	Religions	Open	While extensive research has examined the positive mental health impacts of R/S, its potential harms are under-investigated.	Empirical	Qualitative	interpretative phenomenological analysis (IPA) study	four women of evangelical Christian (EC) backgrounds who have experienced spiritual distress (SD)	Mental health, post-traumatic growth, coping	Christian Communities	Evangelical Christian Women
Dilmaghani, M. (2018). Importance of religion or spirituality and mental health in Canada. Journal of Religion and Health, 57(1), 120–135. https://doi.org/10.1007/s10943-017-0385-1	Dilmaghani, Maryam	N/A	Importance of religion or spirituality and mental health in Canada	2018	Journal of Religion and Health	Open	this paper examines how the importance of religion or spirituality in one’s life associates with mental health	Empirical	Quantitative	Survey	N = 20,868	Mental health	Mental Health and/or Service Utilization
Doetzel, N.-A. (2019). Investigating and Challenging Spiritual Deficiency within Canadian Health Care Educational Leadership Models. The Journal of Educational Thought, 52(1), 17.	Doetzel, Nancy-Angel	N/A	Investigating and Challenging Spiritual Deficiency within Canadian Health Care Educational Leadership Models	2019	The Journal of Educational Thought	Closed	The World Health Organization, for its part, has suggested in a number of places that spiritual aspects of life are relevant to health and may be important to healing. This paper investigates and challenges this spiritual deficiency, commencing with a brief literature review that supports the need to challenge spiritual deficiency within present Canadian healthcare leadership models.	Empirical	Qualitative	study examined: Doetzel, N. (2006). Cultivating Spirituality in Leadership: Synergizing Heart and Mind. Calgary.AB.Detselig Enterprises. Doetzel conducted interviews	10	Overall health and well-being	Healthcare Education, Curricula and Pedagogy
Egan, M., & Delaat, M. D. (1994). Considering Spirituality in Occupational Therapy Practice. The Canadian Journal of Occupational Therapy, 61(2), 95–101. https://doi.org/10.1177/000841749406100205	Egan, Mary	Delaat, M Denise	Considering Spirituality in Occupational Therapy Practice	1994	The Canadian Journal of Occupational Therapy	Closed	Despite its prominent place in the Occupational Therapy Guidelines for client-centred practice, the exact role of spirituality in clinical practice has been difficult to delineate. In this paper current concepts of spirituality are outlined and ways in which these concepts have been applied in health care are described.	Theoretical	N/A	Viginettes are presented (I am under the impression that these are just hypothetical examples, but please double check this)	N/A	Overall health and well-being	Occupational Therapy
Emlet, C. A., Harris, L., Pierpaoli, C. M., & Furlotte, C. (2018). “The journey I have been through”: The role of religion and spirituality in aging well among HIV-positive older adults. Research on Aging, 40(3), 257–280. https://doi.org/10.1177/0164027517697115	Emlet, Charles A.	Harris, Lesley; Pierpaoli, Christina M.; Furlotte, Charles	“The journey I have been through”: The role of religion and spirituality in aging well among HIV-positive older adults	2018	Research on Aging	Closed	This qualitative study examines the importance of religion and spirituality among 30 HIV-positive older adults.	Empirical	Qualitative	Interviews	This study’s sample included 30 adults, aged 50 years or older, who are HIV positive, living in Ontario, Canada, and self-identifying as “aging successfully with HIV.	Overall health and well-being	HIV/AIDS	Gerontology
Exner-Cortens, D., Schwartz, K. D., McMorris, C., & Makarenko, E. (2022). Stress among Asian youth during COVID-19: Moderation by educational, spiritual, and cultural sources of belonging. Journal of Adolescent Health, 70(3), 500–503. https://doi.org/10.1016/j.jadohealth.2021.10.007	Exner-Cortens	Deinera; Schwartz, Kelly D.; McMorris, Carly; Makarenko, Erica	Stress among Asian youth during COVID-19: Moderation by educational, spiritual, and cultural sources of belonging	2022	Journal of Adolescent Health	Closed	The aim of this study is to examine levels of COVID-19 stress among Asian youthd compared to white youthdin a Canadian sample, and whether this stress is moderated by a sense of belonging derived from access to contextual (spiritual, cultural, educational) resources.	Empirical	Quantitative	longitudinal study	Participants were those who identified as Asian/Southeast Asian (n ¼ 202) or White (n ¼ 772).	Mental health	Youth and Adolescent Health	Asian Youth; COVID-19
Fante-Coleman, T., Allen, K., Booker, M., Craigg, A., & Jackson-Best, F. (2023). “if you prayed more, you would feel better”: The dual nature of religion and spirituality on black youths’ mental health and access to care in canada. Child & Adolescent Social Work Journal. https://doi.org/10.1007/s10560-023-00932-1	Fante-Coleman	Tiyondah; Allen, Kristen; Booker, Melissa; Craigg, Ameerah; Jackson-Best, Fatimah	“if you prayed more, you would feel better”: The dual nature of religion and spirituality on black youths’ mental health and access to care in canada	2023	Child & Adolescent Social Work Journal	Open	This study explores Black Canadian youth’s relationship with religion and the impact religion has on their mental health and wellbeing. In addition, we probed promising practices for religious leaders and service providers who want to improve Black youth’s access to care.	Empirical	Qualitative	Focus groups	128 (n=66 youth, n=35 service providers, n=27 family and community members; 91% Black, 24% people of colour, 67% white) participants from six regions across Ontario	Mental and social	Youth and Adolescent Health	Black Youth; Mental Health and/or Service Utilization
Farah, J., & McColl, M. A. (2008). Exploring prayer as a spiritual modality. Canadian Journal of Occupational Therapy / Revue Canadienne D’Ergothérapie, 75(1), 5–13. https://doi.org/10.1177/000841740807500103	Farah, Jennifer	McColl, Mary Ann	Exploring prayer as a spiritual modality	2008	Canadian Journal of Occupational Therapy	Closed	What does it mean to focus on the spiritual in occupational therapy? What interventions would qualify as spiritual modalities? This paper attempts to define the boundaries of what may be considered legitimate uses of spirituality in occupational therapy by using the example of prayer; The purpose of this paper was to provide an in-depth analysis of the use of prayer in practice.	Theoretical	N/A	Literature review	N/A	Holistic: The role of the occupational therapist is not that of spiritual counselor or chaplain, any more than it is that of social worker or psychologist. However, as with these examples, there will always be some degree of overlap between health professions that strive to be holistic, engaging all aspects of clients in all spheres of their lives.	Occupational Therapy
Farrar, J. E. (2001). Addressing spirituality and religious life in occupational therapy practice. Physical & Occupational Therapy in Geriatrics, 18(4), 65–85. https://doi.org/10.1080/J148v18n04_06	Farrar, Joanne E.	N/A	Addressing spirituality and religious life in occupational therapy practice	2001	Physical & Occupational Therapy in Geriatrics	Closed	A survey of Canadian and U.S. occupational therapists was conducted to determine whether occupational therapists are addressing spirituality and religion in practice. Data was collected which identifies practical problems occupational therapists encounter.	Empirical	Quantitative	Survey	The subjects were 200 Canadian and 210 United States occupational therapists randomly chosen from the membership of CAOT and AOTA. Data was collected in the fall of 1995. Data was accepted for all respondents who were currently employed as occupational therapists; no data was obtained from occupational therapy assistants. The author selected Canadian occupational therapists as research subjects i…	Holistic: Occupational therapists address the physical and psychological aspects of the client’s health, and, in pragmatic terms, the client’s spirit is addressed when meaningful activity is the focus of occupational therapy practice (Urbanowsky, 1997). Psychoneuroimmunology demonstrates that the body and mind are inextricably connected.	Occupational Therapy
Faust H.S., Bensimon C.M., & Upshur R.E.G. (2009). The role of faith-based organizations in the ethical aspects of pandemic flu planningLessons learned from the toronto SARS experience. Public Health Ethics, 2(1), 105–112. https://doi.org/10.1093/phe/php002	Faust H.S.	Bensimon C.M.; Upshur R.E.G.	The role of faith-based organizations in the ethical aspects of pandemic flu planningLessons learned from the toronto SARS experience	2009	Public Health Ethics	Closed	Are restrictive measures and duties to care ethically reasonably acceptable to faith-based organizations? This study describes the perceptions of individually interviewed spiritual leaders of the disease control measures used during the recent SARS outbreak in Toronto; Our objective was to identify their perceptions of the ethical issues around disease control measures used, as well as how they a…	Empirical	Qualitative	Interviews	All 14 spiritual leaders (SLs) were interviewed, consisting of eight Christian participants from five denominations (Baptist, Catholic, Lutheran, Protestant and United Church), two Jewish participants (Orthodox rabbis), two Buddhist participants (one Thai monk and one academic reverend), one Muslim participant and one Punjabi Sikh participant. Five of the participants worked in a SARS-designated …	Public health, infectious diseases	Faith-Based Organizations	SARS
Fonda, M. (2013). The Potential Impacts of Religion and Spirituality on First Nation Teenage Fertility. The International Indigenous Policy Journal, 4(1), 1–13.	Fonda, Marc	N/A	The Potential Impacts of Religion and Spirituality on First Nation Teenage Fertility	2013	The International Indigenous Policy Journal	Open	After reviewing some American research on the impacts religion has on adolescent sexual decision making and teenage pregnancy, this article considered the few instances of Canadian research addressing this topic. With this contextual information in place, it then moves on to report on analysis comparing the 2001 Census figures on religions declared by Canadian First Nation communities to teen fer…	Empirical	Mixed Methods (quantitative and literature review)	Census info	Unsure about the total, but rates/statistics were given per 1000 people	Reproductive health, risk behaviours, early pregnancy	Indigenous Communities	First Nation Teenage Fertility
Fonda, M. Towards Cultural Well-Being: Implications of Revitalizing Traditional Aboriginal Religion. Canadian Issues, 73-78.	Marc Fonda	N/A	Towards cultural well-being: implications of revitalising traditional Aboriginal religion.	2021	Journal of Indigenous Social Development	Open	this paper makes an argument for the potential well-being effects of revitalizing traditional Aboriginal religious practices by making an analogy to observed well-being impacts of revitalizing traditional languages	Theoretical	N/A	2001 Census and other sources; search strategy was not outlined	N/A	Mental health, suicide risk, mental well being	Indigenous Communities
Forster, D., McColl, M. A., & Fardella, J. A. (2007). Spiritual transformations in clinical relationships between social workers and individuals living with disabilities. Journal of Religion & Spirituality in Social Work: Social Thought, 26(1), 35–51. https://doi.org/10.1300/J377v26n01_03	Forster, Donna	McColl, Mary Ann; Fardella, Joseph A.	Spiritual transformations in clinical relationships between social workers and individuals living with disabilities	2007	Journal of Religion & Spirituality in Social Work: Social Thought	Closed	Applying insights from both Vanier and transformational learning theory, this paper demonstrates that Vanier’s approach is an important resource as social workers integrate spirituality into the clinical relationship with disabled individuals.	Theoretical	N/A	Spiritual figures and theories	N/A	Overall health and well-being	Clinical Encounters and Clinical Relationships	Disabilities; Social Work
Fuller-Thomson, E., Nosrati-Inanlou, M., Sellors, A., & MacNeil, A. (2022). Flourishing mental health among adults with child welfare contact during childhood: Findings from a nationally representative canadian survey. Psychiatry Research. https://doi.org/10.1016/j.psychres.2022.114660	Fuller-Thomson, Esme	Nosrati-Inanlou, Mahsima; Sellors, Alex; MacNeil, Andie	Flourishing mental health among adults with child welfare contact during childhood: Findings from a nationally representative canadian survey	2022	Psychiatry Research	Open	This study investigated the prevalence of and factors associated with complete mental health (CMH) among a nationally representative sample of Canadians who had contact with child welfare services before age 16. . CMH was defined as (1) the absence of suicidality, mental illness, and substance abuse or dependence in the preceding year; (2) happiness or life satisfaction almost every day in the pr…	Empirical	Quantitative	Survey	732 adults with child welfare contact during childhood	Mental health: The outcome variable examined in this study was CMH and was measured as a binary variable comprised of three elements: (1) the absence of mental illness or substance dependence in the past year (i.e. depressive episode, anxiety disorders, bipolar disorders, alcohol or drug dependence, suicidal ideation or attempts); (2) emotional well-being (i. e. happiness or life satisfaction); a…	Mental Health and/or Service Utilization	Child Welfare Contact
Gall, T. L., Charbonneau, C., Clarke, N. H., Grant, K., Joseph, A., & Shouldice, L. (2005). Understanding the Nature and Role of Spirituality in Relation to Coping and Health: A Conceptual Framework. Canadian Psychology / Psychologie Canadienne, 46(2), 88–104. https://doi.org/10.1037/h0087008	Gall, Terry Lynn	Charbonneau, Claire; Clarke, Neil Henry; Grant, Karen; Joseph, Anjali; Shouldice, Lisa	Understanding the Nature and Role of Spirituality in Relation to Coping and Health: A Conceptual Framework	2005	Canadian Psychology	Closed	The purpose of this paper is to organize and integrate the diverse findings and concepts found within (the) literature into a conceptual model of the role of spirituality in coping.	Empirical	Qualitative	Semi-structured Interviews, analysis of theoretical frameworks	Four individuals from different faith backgrounds and who are currently involved in spiritual care in hospital settings were asked to examine and comment on this spiritual framework; Only the spiritual care worker from the Muslim faith perspective is a woman	Mental health	Psychology, Counselling and Psychotherapy
Gerhardt-Strachan, K. (2022). Exploring the place of spirituality in Canadian health promotion. Health Promotion International, 37(1), 10. https://doi.org/10.1093/heapro/daab027	Gerhardt-Strachan, Karina	N/A	Exploring the place of spirituality in Canadian health promotion	2022	Health Promotion International	Closed	Despite this holism, there is a noticeable absence of discussion surrounding spirituality and spiritual health. This research study explored how leading scholars in Canadian health promotion understand the place of spirituality in health promotion	Empirical	Qualitative	Interviews	Of the 13 authors interviewed, 10 held a Ph.D degree. Three interviewees explicitly mentioned that they were semi-retired or retired. At least three participants can be considered senior leaders in the field. The majority of the other interviewees were currently working in academia, mid-career or junior. At least one person worked outside of academia. Geographically, seven people were from Britis…	Overall health and well-being	Health Promotion
Gifford W., Thomas O., Thomas R., Grandpierre V., & Ukagwu C. (2019). Spirituality in cancer survivorship with First Nations people in Canada. Supportive Care in Cancer, 27(8), 2969–2976. https://doi.org/10.1007/s00520-018-4609-z	Gifford W.	Thomas O.; Thomas R.; Grandpierre V.; Ukagwu C.	Spirituality in cancer survivorship with First Nations people in Canada	2019	Supportive Care in Cancer	Open	This study is part of a larger arts-based research project that created and disseminated cancer survivorship knowledge with First Nations and Métis peoples as a foundation for developing culturally responsive psychosocial interventions.	Empirical	Qualitative	Interviews	Participants (n = 31) were from five First Nations communities in three Canadian provinces (British Columbia, Ontario, Quebec). Just over half of participants had been diagnosed with breast cancer (n = 19; 61%), followed by the kidney (n = 4; 12.9%), and GI (n = 3; 9.7%).	Physical health, overall wel-being, recovery, enduring hardship, mental health	Noncommunicable Diseases and Chronic Conditions	Cancer Survivorship; Indigenous Health (First Nations)
Ginn, C. S., Ginn, C. W. C., Gervais, L., Gentes, J., Bergum, D. D. V., Rees, N., Ronald, T., Doupe, T., & Camponi, A. (2021). Exploring Metis health, spirituality and well-being: A patient-oriented community- based qualitative study with the Metis Nation of Alberta—Region 3. CMAJ Open, 9(2), E451–E458. https://doi.org/10.9778/cmajo.20200018	Ginn, Carla S	Ginn, Craig W C; Gervais, Lawrence; Gentes, Judy; Bergum, Doreen Dumont Vaness; Rees, Noelle; Ronald, Travis; Doupe, Tom; Camponi, Ashley	Exploring Metis health, spirituality and well-being: a patient-oriented community-based qualitative study with the Metis Nation of Alberta - Region 3.	2021	CMAJ	Open	There is a lack of Métis-guided participatory research on factors that contribute to individual, family and community wellbeing, such as developing social support and engaging in cultural, social and historical processes for healing and health. The purpose of this study was to explore links among health, spirituality and well-being within the Métis Nation of Alberta (MNA) – Region 3.	Empirical	Qualitative	Survey	29 participants aged 28–80 years (mean 54.77 yr, standard deviation 15.31 yr)	Overall health and well-being	Indigenous Communities	Métis Health
Good, M., & Willoughby, T. (2014). Institutional and personal spirituality/religiosity and psychosocial adjustment in adolescence: Concurrent and longitudinal associations. Journal of Youth and Adolescence, 43(5), 757–774. https://doi.org/10.1007/s10964-013-9989-2	Good, Marie	Willoughby, Teena	Institutional and personal spirituality/religiosity and psychosocial adjustment in adolescence: Concurrent and longitudinal associations	2014	Journal of Youth and Adolescence	Open	Spirituality/religiosity is hypothesized to promote positive adjustment among adolescents. The goals of this study were to assess the unique and joint associations between two dimensions of spirituality/religiosity—institutional and personal—and a range of domains of psychosocial adjustment (intrapersonal well-being, quality of parent–child relationship, substance use, and academic orientation) a…	Empirical	Quantitative	Survey	803 predominately Canadian-born adolescents (53 % female) from Ontario, Canada, who completed a survey in grade 11 and grade 12	Psychosocial health, teen mental health	Youth and Adolescent Health
Good, M., Hamza, C., & Willoughby, T. (2017). A longitudinal investigation of the relation between nonsuicidal self-injury and spirituality/religiosity. Psychiatry Research, 250, 106–112. https://doi.org/10.1016/j.psychres.2017.01.062	Good, Marie	Hamza, Chloe; Willoughby, Teena	A longitudinal investigation of the relation between nonsuicidal self-injury and spirituality/religiosity	2017	Psychiatry Research	Closed	In this study, we examined whether multiple dimensions of spirituality/religiosity, including the often-overlooked experience of doubt/ questioning, were associated with engagement in NSSI among university students over time.	Empirical	Quantitative	Survey	1,132 (70.5% female) first-year undergraduate students (Mean age=19.06, SD=1.05) from a Canadian university who were surveyed first in their freshman year, and again one year later.	Mental health	Psychiatry and Pyschiatric Disorders
Gould J., Wilson S., & Grassau P. (2008). Reflecting on spirituality in the context of breast cancer diagnosis and treatment. Canadian Oncology Nursing Journal = Revue Canadienne de Nursing Oncologique, 18(1), 34–46.	Gould J.	Wilson S.; Grassau P.	Reflecting on spirituality in the context of breast cancer diagnosis and treatment	2008	Canadian oncology nursing journal	Open	The purpose of this study was to explore women’s reflections of the meaning of spirituality in the first year following a breast cancer diagnosis. An examination of the meaning of spirituality in the context of a breast cancer diagnosis provides a greater understanding of the spiritual context within which women make sense of this kind of health crisis. Given the lack of conceptual agreement abou…	Empirical	Qualitative	Interviews	Twenty-two women were interviewed at approximately one year post-diagnosis	Mental health. Physical health; Coping with illness	Noncommunicable Diseases and Chronic Conditions	Breast Cancer Diagnosis and Treatment
Grabovac, A. D., & Ganesan, S. (2003). Spirituality and Religion in Canadian Psychiatric Residency Training. The Canadian Journal of Psychiatry / La Revue Canadienne de Psychiatrie, 48(3), 171–175.	Grabovac, Andrea D.	Ganesan, Soma	Spirituality and Religion in Canadian Psychiatric Residency Training	2003	The Canadian Journal of Psychiatry	Open	Mental health professionals are increasingly aware of the need to incorporate a patient’s religious and spiritual beliefs into mental health assessments and treatment plans. Recent changes in assessment and treatment guidelines in the US have resulted in corresponding curricular changes, with at least 16 US psychiatric residency programs now offering formal training in religious and spiritual iss…	Empirical	Quantitative	Survey	We surveyed all 16 psychiatry residency programs in Canada to determine the extent of currently available training in religion and spirituality as they pertain to psychiatry	Mental health	Psychiatry and Pyschiatric Disorders
Graham, H., & Martin, S. (2016). Narrative descriptions of miyo-mahcihoyān (physical, emotional, mental, and spiritual well-being) from a contemporary néhiyawak (Plains Cree) perspective. International Journal of Mental Health Systems, 10, 12.	Graham, Holly	Martin, Stephanie	Narrative descriptions of miyo-mahcihoyān (physical, emotional, mental, and spiritual well-being) from a contemporary néhiyawak (Plains Cree) perspective	2016	International Journal of Mental Health Systems	Open	Thunderchild First Nation were interviewed to explore what improved their mental health and well-being and what they needed to attain optimal mental health and well-being. By posing questions that focused on the positive, the strengths and resilience of the néhiyawak came to the forefront.	Empirical	Qualitative	Interviews	15 néhiyawak (Plains Cree people) between 18 and 71 years of age from Thunderchild First Nation	Physical, emotional, mental, spiritual well-being	Indigenous Communities
Graham, J. R., & Shier, M. L. (2011). Making sense of their world: Aspects of spirituality and subjective well-being of practicing social workers. Journal of Religion & Spirituality in Social Work: Social Thought, 30(3), 253–271. https://doi.org/10.1080/15426432.2011.587386	Graham, John R.	Shier, Micheal L.	Making sense of their world: Aspects of spirituality and subjective well-being of practicing social workers	2011	Journal of Religion & Spirituality in Social Work: Social Thought	Open	Social science scholarship identifies factors that predict overall subjective well-being (SWB) or happiness. Although religion and religiosity positively affect overall SWB, less attention has been given to spirituality, and no research, to date, has examined the spiritual dimensions of SWB amongst practicing social workers.	Empirical	Qualitative	Survey, interviews	In 2006, a large survey on SWB was distributed to a random sampling (n = 2,250) of those social workers registered with the Alberta College of Social Workers (ACSW), with 646 (28.7%) responding; The present exploratory research is based on contact with a purposive sampling of the 25 highest-scoring respondents on the SWB instrument (Graham, Trew, Schmidt, & Kline, 2007, Kline & Graham, 2009). Fro…	Subjective well-being	Clinical Encounters and Clinical Relationships	Social Work
Griffith, J., Caron, C. D., Desrosiers, J., & Thibeault, R. (2007). Defining spirituality and giving meaning to occupation: The perspective of community-dwelling older adults with autonomy loss. Canadian Journal of Occupational Therapy / Revue Canadienne D’Ergothérapie, 74(2), 78–90. https://doi.org/10.2182/cjot.06.0016	Griffith, Jennifer	Caron, Chantal D.; Desrosiers, Johanne; Thibeault, Rachel	Defining spirituality and giving meaning to occupation: The perspective of community-dwelling older adults with autonomy loss	2007	Canadian Journal of Occupational Therapy	Open	This study explored both meaningful occupation and the definition of spirituality from the perspective of community-dwelling older adults with autonomy loss	Empirical	Qualitative	Interviews	Eight people were interviewed for this study, six women and two men with an average age of 75 years; To enhance constant comparative analysis, theoretical sampling was used to select people who had been experiencing autonomy loss for differing lengths of time. The three participants from the home care programs at SA and SB considered their conditions to be stable and had shaped daily routines tha…	Overall health and well-being	Gerontology	Occupational Therapy
Groleau D., Whitley R., Lesperance F., & Kirmayer L.J. (2010). Spiritual reconfigurations of self after a myocardial infarction: Influence of culture and place. Health and Place, 16(5), 853–860. https://doi.org/10.1016/j.healthplace.2010.04.010	Groleau D.	Whitley R.; Lesperance F.; Kirmayer L.J.	Spiritual reconfigurations of self after a myocardial infarction: Influence of culture and place	2010	Health and Place	Open	This study explored illness narratives following a myocardial infarction (MI) in French Canadians	Empirical	Qualitative	Interviews	51 patients following a first MI	Mental health	Noncommunicable Diseases and Chronic Conditions	Myocardial Infarction
Hammell, K. W. (2001). Intrinsicality: Reconsidering spirituality, meaning(s) and mandates. Canadian Journal of Occupational Therapy. Revue Canadienne d’ergotherapie, 68(3), 186–194. https://doi.org/10.1177/000841740106800307	Hammell, K W	N/A	Intrinsicality: reconsidering spirituality, meaning(s) and mandates.	2001	Canadian journal of occupational therapy	Open	This paper argues that occupational therapists must agree upon a single definition of spirituality that is congruent with our professional mandate and philosophical perspective; and that prevention of misunderstandings between and amongst clients and other health care professionals demands recourse to our own terminology. It is proposed that intrinsicality be employed to articulate the personal p…	Theoretical	N/A	Literature review	N/A	Overall health: Further reference was made to occupational therapists' recognition of the client as a whole person, as a complex interaction of mental, physical, socio-cultural and spiritual components. "The mind-body-spirit paradigm has had long recognition as key to physical and mental health and well-being. These three elemental forces are in a homeostatic relationship so that an imbalance in …	Occupational Therapy
Hassan, A. N., Ragheb, H., Malick, A., Abdullah, Z., Ahmad, Y., Sunderji, N., & Islam, F. (2021). Inspiring Muslim minds: Evaluating a spiritually adapted psycho-educational program on addiction to overcome stigma in Canadian Muslim communities. Community Mental Health Journal, 57(4), 644–654. https://doi.org/10.1007/s10597-020-00699-0	Hassan, Ahmed N.	Ragheb, Heba; Malick, Arfeen; Abdullah, Zainib; Ahmad, Yusra; Sunderji, Nadiya; Islam, Farah	Inspiring Muslim minds: Evaluating a spiritually adapted psycho-educational program on addiction to overcome stigma in Canadian Muslim communities	2021	Community Mental Health Journal	Open	The objective of this study was to evaluate the impact of a newly developed spiritually-adapted addictions psychoeducational program with adult Muslims in the mosque setting.	Empirical	Mixed Methods	Seminars; this study used a convergent mixed method design	Ninety-three individuals were recruited from nine diferent mosques within Toronto, Canada	Mental health and addiction	Muslim Communities	Addiction; Stigma
Hatala A., Mcgavock J., Michaelson V., & Pickett W. (2021). Low risks for spiritual highs: Risk-taking behaviours and the protective benefits of spiritual health among Saskatchewan adolescents. Paediatrics and Child Health (Canada), 26(2), E121–E128. https://doi.org/10.1093/pch/pxaa007	Hatala A.	Mcgavock J.; Michaelson V.; Pickett W.	Low risks for spiritual highs: Risk-taking behaviours and the protective benefits of spiritual health among Saskatchewan adolescents	2021	Paediatrics and Child Health (Canada)	Closed	The aim of this study was to determine if higher spiritual health was associated with lower risk-taking behaviours among school-attending adolescents in Saskatchewan, Canada.	Empirical	Qualitative	Questionnaire	4,751 adolescents in the Canadian province of Saskatchewan	Emotional and physical health	Youth and Adolescent Health
Hatala, A. R. (2008). Spirituality and aboriginal mental health: An examination of the relationship between Aboriginal spirituality and mental health. Advances in Mind-Body Medicine, 23(1), 6–12.	Hatala, Andrew R	N/A	Spirituality and aboriginal mental health: an examination of the relationship between Aboriginal spirituality and mental health.	2008	Advances in mind-body medicine	Open	This review will explore and highlight some important spiritual domains and characteristics of Aboriginal life that are significant factors in both the prevention of and recovery from various mental health issues afflicting the Canadian Aboriginal population today. Findings from current research in this area is explored and presented as grounds for supporting the current objectives. As demonstrat…	Theoretical	N/A	Review	N/A	Mental health	Indigenous Communities	Mental Health and/or Service Utilization
Haviva C., Walker J.R., Graff L.A., Targownik L., Sexton K.A., & Bernstein C.N. (2015). IBD symptoms, religiosity, and health locus of control: Belief in god is optional, but trust in your doctor is advised. Gastroenterology, 148(4 SUPPL. 1), S480–S481.	Haviva C.	Walker J.R.; Graff L.A.; Targownik L.; Sexton K.A.; Bernstein C.N.	IBD symptoms, religiosity, and health locus of control: Belief in god is optional, but trust in your doctor is advised	2015	Gastroenterology	Closed (?): Google scholar shows the citation, but there is no link	Understand the relationship (if any exists) between IBD symptoms, religiousity, and health locus of control	Empirical	Quantitative	Questionnaire	174 enrollees of the longitudinal Manitoba IBD Cohort Study who stayed in the study for 10.5 years	Mental health	Noncommunicable Diseases and Chronic Conditions	Inflammatory Bowel Disease
Hildebrand A., Reimer-Kirkham S., & Quinn B. (2023). Exploring the Interprofessional Contributions of Spiritual Health Practitioners to Prevent Compassion Fatigue in Nurses. Dimensions of Critical Care Nursing : DCCN, 42(4), 223–233. https://doi.org/10.1097/DCC.0000000000000587	Hildebrand A.	Reimer-Kirkham S.; Quinn B.	Exploring the Interprofessional Contributions of Spiritual Health Practitioners to Prevent Compassion Fatigue in Nurses	2023	Dimensions of critical care nursing : DCCN	Closed	: The purpose of this qualitative study was to explore the perspectives of Canadian spiritual health practitioners (SHPs) in their support for nurses to prevent compassion fatigue. Method: Interpretive description was utilized for this research study.	Empirical	Qualitative	Interviews	7 participants, spiritual health practitioners	Mental health, compassion fatigue, overall well-being	Spiritual Care Providers/ Spiritual Health Practitioners/ Chaplains
Hosseini, S., Meyer, S. B., & Oremus, M. (2022). Is your religious involvement helping your mind? The link between religious involvement and cognitive function from the perspectives of Christian pastors and parishioners. Journal of Religion, Spirituality & Aging, 34(3), 208–225. https://doi.org/10.1080/15528030.2021.1938342	Hosseini, Shera	Meyer, Samantha B.; Oremus, Mark	Is your religious involvement helping your mind? The link between religious involvement and cognitive function from the perspectives of Christian pastors and parishioners	2022	Journal of Religion, Spirituality & Aging	Open	obtain the perspectives of Christian pastors and parishioners on whether and how religious involvement may be related to cognitive functioning.	Empirical	Qualitative	Interviews	Fifteen middle- and old-aged Christian pastors and parishioners from a metropolitan Canadian city	Cognitive health, mental health and stress management, social interaction	Cognitive Function	Christian Communities (Christian Pastors & Parishioners)
Houle, S. A., Vincent, C., Jetly, R., & Ashbaugh, A. R. (2021). Patterns of distress associated with exposure to potentially morally injurious events among Canadian Armed Forces service members and Veterans: A multi‐method analysis. Journal of Clinical Psychology, 77(11), 2668–2693. https://doi.org/10.1002/jclp.23205	Houle, Stephanie A.	Vincent, Colin; Jetly, Rakesh; Ashbaugh, Andrea R.	Patterns of distress associated with exposure to potentially morally injurious events among Canadian Armed Forces service members and Veterans: A multi‐method analysis	2021	Journal of Clinical Psychology	Open	This study describes patterns of distress associated with exposure to potentially morally injurious experiences (PMIEs) in a Canadian military sample	Empirical	Mixed Methods	Interviews	Participants were current or former military personnel recruited from two clinics in Ottawa, Canada specializing in the treatment of operational stress injuries (i.e., persistent psychological difficulties arising from highly stressful events experienced during the fulfillment of one's occupational duties).	Mental health: distress, moral attitudes, trust, identity, interpersonal relatedness, rumination, and internalizing and externalizing emotions and behaviors, ptsd; social heatlh	Service Members and Veterans
Hoyland, M., & Mayers, C. (2005). Is Meeting Spiritual Need within the Occupational Therapy Domain? British Journal of Occupational Therapy, 68(4), 177–180. https://doi.org/10.1177/030802260506800406	Hoyland, Marion	Mayers, Chris	Is Meeting Spiritual Need within the Occupational Therapy Domain?	2005	The British Journal of Occupational Therapy	Open	The aim of the study was to investigate the extent to which occupational therapists consider clients’ spiritual needs to be part of their domain. The objectives were as follows: 1. To ascertain whether occupational therapists consider addressing the spiritual needs of their clients to be part of their role 2. To identify the ways in which occupational therapists address the spiritual needs of the…	Empirical	Qualitative	Semi-structured interviews	Senior II occupational therapists; Four of the participants stated that they were practising Christians. Participant A professed to have no religious belief and participant E was re-evaluating beliefs.	Relationships/social health, the "illness experience," overall well-being	Occupational Therapy
Ibrahim, M., & Mojab, F. (2023). Healing Through Faith: The Role of Spiritual Healers in Providing Psychosocial Support to Canadian Muslims. The Journal of Muslim Mental Health, 17(1), 72. https://doi.org/10.3998/jmmh.2057	Ibrahim, Mohamed	Mojab, Fareed	Healing Through Faith: The Role of Spiritual Healers in Providing Psychosocial Support to Canadian Muslims	2023	The Journal of Muslim Mental Health	Open	This study explored experiences of imams in the provision of psychosocial support to Muslim Canadians, including new immigrants and refugees.	Empirical	Qualitative	Interviews	six imams purposively selected from several mosques across a Canadian metropolitan city	Psychosocial, Mental health war-related traumas	Muslim Communities
inclair S., McConnell S., Bouchal S.R., Ager N., Booker R., Enns B., & Fung T. (2015). Patient and healthcare perspectives on the importance and efficacy of addressing spiritual issues within an interdisciplinary bone marrow transplant clinic: A qualitative study. BMJ Open, 5(11), e009392. https://doi.org/10.1136/BMJOPEN-2015-009392	Sinclair S.	McConnell S.; Bouchal S.R.; Ager N.; Booker R.; Enns B.; Fung T.	Patient and healthcare perspectives on the importance and efficacy of addressing spiritual issues within an interdisciplinary bone marrow transplant clinic: a qualitative study	2015	BMJ Open	Open	The purpose of this study was to use a qualitative approach to better understand the importance and efficacy of addressing spiritual issues within an interdisciplinary bone marrow transplant clinic from the perspectives of patients and healthcare providers.	Empirical	Qualitative	Focus groups	patients (n=7) and healthcare providers (n=9); : Participants were recruited from the bone marrow transplant clinic of a large urban outpatient cancer care centre in western Canada.	Mental health: post-traumatic growth, quality of life, spiritual well-being	Patient Care	Interdisciplinary Bone Marrow Transplant Clinic
Isgandarova N. & O’Connor T.S. (2012). A redefinition and model of Canadian Islamic spiritual care. The Journal of Pastoral Care & Counseling : JPCC, 66(2), 7–8.	Isgandarova N.	O'Connor T.S.	A redefinition and model of Canadian Islamic spiritual care	2012	The journal of pastoral care & counseling : JPCC	Open	How to attain the balance between unity and diversity in the conceptual definition of Islamic spiritual care practice in Muslim community?	Theoretical	N/A	Search strategy not mentioned	N/A	Mental health, overall health and well being	Spiritual Care Providers/ Spiritual Health Practitioners/ Chaplains	Islamic Spiritual Care
Isgandarova, N. (2014). Canadian Licensing Changes and the Anticipated Impact on Islamic Spiritual Care and Counseling Practice in Ontario. The Journal of Pastoral Care & Counseling : JPCC, 68(3), 1–9. https://doi.org/10.1177/154230501406800307	Isgandarova, Nazila	N/A	Canadian Licensing Changes and the Anticipated Impact on Islamic Spiritual Care and Counseling Practice in Ontario	2014	The journal of pastoral care & counseling	Open	This new regulatory college will affect the future spiritual care activities of many Muslim spiritual caregivers including imams. Although within the context of Ontario’s Psychotherapy Act (2007) imams are not exempt from providing spiritual care and counseling to Muslims in health care settings, they and other Muslim spiritual caregivers will now need to provide evidence of their education, trai…	Theoretical	N/A	Search strategy not mentioned	N/A	Mental health	Spiritual Care Providers/ Spiritual Health Practitioners/ Chaplains
Johnson, E. T., Chan, F., Kaseroff, A., Mainella, A. K., Flowers, S., Morrison, B., Sung, C., Catalano, D., & Iwanaga, K. (2017). Psychosocial Mechanisms Explaining the Association between Spirituality and Happiness in Individuals with Spinal Cord Injuries. Journal of Rehabilitation, 83(4), 34–42.	Johnson, Eboneé T	Chan, Fong; Kaseroff, Ashley; Mainella, Alexandra Kriofske; Flowers, Susan; Morrison, Blaise; Sung, Connie; Catalano, Denise; Iwanaga, Kanako	Psychosocial Mechanisms Explaining the Association between Spirituality and Happiness in Individuals with Spinal Cord Injuries	2017	Journal of Rehabilitation	Closed	Examine health status, perceived stress, social support, self-esteem and psychological well-being as mediator variables for the relationship between spirituality and happiness	Empirical	Quantitative descriptive research design	Survey Data	274 individuals with spinal cord injuries (SPI) from Alberta, Manitoba, Nova Scotia, Ontario, and Saskatchewan chapters of the Canadian Parapalegic Association; aged 18-82; 44% reported having quadriplegia/tetraplegia	Psychosocial health	Trauma-Related Injuries or Neurological Conditions	Spinal Cord Injuries; Life Satisfaction and Psychosomatic Symptoms
Kianpour M. (2013). Mental health and hospital chaplaincy: Strategies of self-protection (case study: Toronto, Canada). Iranian Journal of Psychiatry and Behavioral Sciences, 7(1), 69–77.	Kianpour M.	N/A	Mental health and hospital chaplaincy: Strategies of self-protection (case study: Toronto, Canada)	2013	Iranian Journal of Psychiatry and Behavioral Sciences	Open	This is a study about emotion management among a category of healthcare professional – hospital chaplains – who have hardly been the subject of sociological research about emotions. The aim of the study was to understand how chaplains manage their work-related emotions in order to protect their mental health, whilst also providing spiritual care.	Empirical	Qualitative	in-depth, semi structured interviews	21 chaplains from five faith traditions (Christianity, Islam, Judaism, Buddhism and modern paganism) in different Toronto (Canada) Hospitals; The average age and work experience of the subjects interviewed in this study are 52 and 9.6 respectively. 11 chaplains worked part-time and 10 chaplains worked full-time. 18 respondents were women and the sample incudes 3 male chaplains only.	Mental health	Spiritual Care Providers/ Spiritual Health Practitioners/ Chaplains	Patient Care/Hospice Care
Kirkham, S. R., Pesut, B., Meyerhoff, H., & Sawatzky, R. (2004). Spiritual Caregiving at the Juncture of Religion, Culture, and State. CJNR: Canadian Journal of Nursing Research, 36(4), 148–169.	Kirkham, Sheryl Reitner	Pesut, Barbara; Meyerhoff, Heather; Sawatzky, Rick	Spiritual Caregiving at the Juncture of Religion, Culture, and State	2004	CJNR: Canadian Journal of Nursing Research	Open	The purpose of this study was to explore the moral dilemmas faced by nurses and chaplains in the context of intercultural spiritual caregiving and to increase our understanding of how these encounters are shaped by social context.To set the background for the study, we present the demographic diversity of Canadian society.We then discuss two theoretical trends in nursing that have emerged in resp…	Empirical	Qualitative	interpretive descriptive pilot study; interviews, focus groups	Four nurses (three female, one male) and two chaplains (one male, one female) were interviewed.Although representing various denominations (e.g., Catholicism and mainstream and evangelical Protestantism), all of the participants selfidentified as holding to the broader Christian tradition.The participants were all English-speaking Canadians but reported various cultural heritages	Spiritual health	Christian Communities	Nursing Practice; Spiritual Care Providers
Kirsh, B., Dawson, D., Antolikova, S., & Reynolds, L. (2001). Developing awareness of spirituality in occupational therapy students: Are our curricula up to the task? Occupational Therapy International, 8(2), 119–125. https://doi.org/10.1002/oti.138	Kirsh, Bonnie	Dawson, Deirdre; Antolikova, Sylvia; Reynolds, Lorraine	Developing awareness of spirituality in occupational therapy students: Are our curricula up to the task?	2001	Occupational Therapy International	Open	This study examines the manner and extent to which Canadian occupational therapy education addresses the concept of spirituality.	Empirical	Mixed Methods	Survey, interviews	A survey investigating spirituality in occupational therapy curricula was sent to all 12 Canadian occupational therapy programmes, with a response rate of 83% (10 programs); Data from 46 questionnaires were analysed; in-depth interviews were conducted with five students	Overall health and well being	Healthcare Education, Curricula and Pedagogy	Occupational Therapy
Kuepfer Jane, Schmidt, A., O’Connor Thomas St James, & James, M. (2022a). Promise, Provision, and Potential: A Hopeful Trajectory for Spiritual Care in Long-Term Care. The Journal of Pastoral Care & Counseling : JPCC, 76(2), 105–113. https://doi.org/10.1177/15423050221090870	Kuepfer Jane	Schmidt, Angela; O’Connor Thomas St James; James, Melanie	Promise, Provision, and Potential: A Hopeful Trajectory for Spiritual Care in Long-Term Care	2022	The Journal of Pastoral Care & Counseling	Open	This Canadian study aimed to better understand the provision of spiritual care in long-term care homes, its purpose/importance, the role of a spiritual care provider (SCP)/chaplain, effective practices, and challenges.	Empirical	Quantitative	exploratory quantitative survey	59 SCPs/chaplains	Overall health and well being	Long-Term Care	Spiritual Care Providers/ Spiritual Health Practitioners/ Chaplains
Kuepfer Jane, Schmidt, A., O’Connor Thomas St James, & James, M. (2022b). Spiritual Care in Ontario Long-Term Care: Current Staffing Realities and Recommendations. The Journal of Pastoral Care & Counseling : JPCC, 76(1), 29–36. https://doi.org/10.1177/15423050211073571	Kuepfer Jane	Schmidt, Angela; O’Connor Thomas St James; James, Melanie	Spiritual Care in Ontario Long-Term Care: Current Staffing Realities and Recommendations	2022	The Journal of Pastoral Care & Counseling	Open	How are spiritual needs addressed in long-term care? This quantitative study explored the level of spiritual care offered and qualifications of spiritual care providers	Empirical	Quantitative	Survey	177 LTC homes in Ontario	Overall health and well being	Long-Term Care	Spiritual Care Providers/ Spiritual Health Practitioners/ Chaplains
Kuo, B. C. H., Arnold, R., & Rodriguez-Rubio, B. (2014). Mediating effects of coping in the link between spirituality and psychological distress in a culturally diverse undergraduate sample. Mental Health, Religion & Culture, 17(2), 173–184. https://doi.org/10.1080/13674676.2013.780015	Kuo, Ben C. H.	Arnold, Robert; Rodriguez-Rubio, Beatriz	Mediating effects of coping in the link between spirituality and psychological distress in a culturally diverse undergraduate sample	2014	Mental Health, Religion & Culture	Open	The present study sets out to examine the spirituality-coping-health link in a culturally and religiously diverse undergraduate sample	Empirical	Quantitative	Survey	N = 301; The sample consisted of 301 undergraduate students (229 women and 72 men) with a mean age of 22.79 (SD = 2.99). The predominance of women in the current sample likely reflects a high portion of female students taking psychology courses or completing a major in psychology. The current sample was represented by ethnically and religiously diverse participants. With White/Europeans (29.83%) …	Mental health, stress	University Students
Labun E. & Emblen J.D. (2007). Spirituality and health in Punjabi Sikh. Journal of Holistic Nursing : Official Journal of the American Holistic Nurses’ Association, 25(3), 141–150. https://doi.org/10.1177	Labun E.	Emblen J.D.	Spirituality and health in Punjabi Sikh	2007	Journal of holistic nursing : official journal of the American Holistic Nurses' Association	Open	The purpose of this study was to examine the interrelationship of health, illness, and spirituality for Punjabi Sikh living in Canada	Empirical	Qualitative	Interviews	15 Punjabi Sikh participants ranging in age from 20 to 70 years	Overall health, mental and physical health: Participants also expressed sadness at the lack of holy places like the temples in India that are surrounded by holy water for both physical healing and spiritual cleansing, or the loss of large homes that can provide privacy even in a three-generation extended family.	Punjabi Sikh Communities
Lalani N., Drolet J.L., McDonald-Harker C., Brown M.R.G., Brett-MacLean P., Agyapong V.I.O., Greenshaw A.J., & Silverstone P.H. (2021). Nurturing Spiritual Resilience to Promote Post-disaster Community Recovery: The 2016 Alberta Wildfire in Canada. Frontiers in Public Health, 9((Lalani) School of Nursing, Purdue University, IN, West Lafayette, United States(Drolet) Faculty of Social Work, Univers…	Lalani N	Drolet J.L.; McDonald-Harker C.; Brown M.R.G.; Brett-MacLean P.; Agyapong V.I.O.; Greenshaw A.J.; Silverstone P.H.	Nurturing Spiritual Resilience to Promote Post-disaster Community Recovery: The 2016 Alberta Wildfire in Canada	2021	Frontiers in public health	Open	Our study explored various meanings and concerns, along with tools and strategies that helped to nurture spiritual resilience and well-being among residents of Fort McMurray following the Alberta wildfire	Empirical	Qualitative descriptive study design	Interviews, focus groups	Thirty interviews and 12 focus groups were conducted, yielding a sample of n = 30 and n = 35 participants, respectively.	overall health but mainly mental health (Resilience)	Post-Disaster Community Recovery	The 2016 Alberta Wildfire in Canada
Lasair S. (2016). Ethics, Politics, and Religion in Public Health Care: A Manifesto for Health Care Chaplains in Canada. The Journal of Pastoral Care & Counseling : JPCC, 70(1), 63–69. https://doi.org/10.1177/1542305015619888	Lasair S.	n/a	Ethics, Politics, and Religion in Public Health Care: A Manifesto for Health Care Chaplains in Canada	2016	The journal of pastoral care & counseling	Open	This article argues that religion and spirituality in Canada are undergoing significant changes. The question for Canadian health care chaplains is, then: how well equipped are they to understand these changes in health care settings and to engage them? This article attempts to go part way toward an answer.	Theoretical	N/A	Search method not outlined	N/A	Public health	Spiritual Care Providers/ Spiritual Health Practitioners/ Chaplains
Lee-Poy M, Stewart M, Ryan BL, & Brown JB. (2016). Asking patients about their religious and spiritual beliefs: Cross-sectional study of family physicians. Can Fam Physician, 62(9), e555-61.	Lee-Poy M	Stewart M; Ryan BL; Brown JB	Asking patients about their religious and spiritual beliefs: Cross-sectional study of family physicians.	2016	Can Fam Physician	Open	To examine family physicians’ practices in and opinions on asking patients about their religious and spiritual beliefs, as well as physicians’ comfort levels in asking	Empirical	Quantitative	Cross-sectional study using self-administered questionnaires	A total of 155 family physicians with office practices in Kitchener	Overall health and well being	Patient Care
Litalien, M., Atari, D. O., & Obasi, I. (2022). The influence of religiosity and spirituality on health in Canada: A systematic literature review. Journal of Religion and Health, 61(1), 373–414. https://doi.org/10.1007/s10943-020-01148-8	Litalien, Manuel	Atari, Dominic Odwa; Obasi, Ikemdinachi	The influence of religiosity and spirituality on health in Canada: A systematic literature review	2022	Journal of Religion and Health	Open	The association between religion and health has been the subject of growing interest in academia. However, limited reviews of such studies in Canada exist. The paper systematically reviews and synthesizes existing literature on the relationship between spirituality and health in Canada.	Review (Systematic Literature Review)	N/A	Literature Review	n/a	Overall health and well being	General Canadian Context
Lo, C., Zimmermann, C., Gagliese, L., Li, M., & Rodin, G. (2011). Sources of spiritual well-being in advanced cancer. BMJ Supportive & Palliative Care, 1(2), 149–153. https://doi.org/10.1136/bmjspcare- 2011-000005	Lo, Christopher	Zimmermann, Camilla; Gagliese, Lucia; Li, Madeline; Rodin, Gary	Sources of spiritual well-being in advanced cancer.	2011	BMJ supportive & palliative care	Closed	To test a conceptual model of sources of spiritual well-being in patients facing life-limiting disease.	Empirical	Quantitative	Cross-sectional survey	747 patients with stage IV gastrointestinal, breast, genitourinary or gynaecological cancer, or stage IIIA, IIIB or IV lung cancer, recruited from 2002 to 2008.	Physical, social and emotional dimensions of health	Noncommunicable Diseases and Chronic Conditions	Advanced Cancer
MacGillivray, P. S., Sumsion, T., & Wicks-Nicholls, J. (2006). Critical elements of spirituality as identified by adolescent mental health clients. Canadian Journal of Occupational Therapy / Revue Canadienne D’Ergothérapie, 73(5), 295–302. https://doi.org/10.2182/cjot.06.006	MacGillivray, Patrick S.	Sumsion, Thelma; Wicks-Nicholls, Joy	Critical elements of spirituality as identified by adolescent mental health clients	2006	Canadian Journal of Occupational Therapy	Open	. This exploratory study attempted to gain insight into the relevant elements of spirituality and its importance to inpatient adolescent mental health clients.	Empirical	Quantitative	Questionnaire	11 adolescent mental health clients	Mental health	Youth and Adolescent Health	Occupational Therapy
Manca, T. (2013). Medicine and spiritual healing within a region of Canada: Preliminary findings concerning Christian scientists’ healthcare practices. Journal of Religion and Health, 52(3), 789–803. https://doi.org/10.1007/s10943-011-9504-6	Manca, Terra	n/a	Medicine and spiritual healing within a region of Canada: Preliminary findings concerning Christian scientists’ healthcare practices	2013	Journal of Religion and Health	Open	Christian Science is the largest and most recognized of various spiritual healing groups that encourage members to forgo or overcome the need for medicine. Even so, it appears that some Scientists occasionally use medicine. In this study, I argue that Scientists in one region of Canada respond to influences on their healthcare practices differently and follow a variety of healthcare practices. Th…	Empirical	Qualitative	Interviews	N/A	Overall health (the general act of seeking healthcare and medical care)	Christian Communities	Christian Science Community; Patient Care/ Hospice Care
Manoiu, R., Hammond, N. G., Yamin, S., & Stinchcombe, A. (2023). Religion/spirituality, mental health, and the lifespan: Findings from a representative sample of Canadian adults. Canadian Journal on Aging, 42(1), 115–125. https://doi.org/10.1017/S0714980822000162	Manoiu, Roxana	Hammond, Nicole G.; Yamin, Stephanie; Stinchcombe, Arne	Religion/spirituality, mental health, and the lifespan: Findings from a representative sample of Canadian adults	2023	Canadian Journal on Aging	Open	We sought to examine the relationship between R/S and positive mental health and mental illness (i.e., psychological distress) in adulthood, and to determine the potential moderating role of age.	Empirical	Quantitative	2012 Canadian Community Health Survey – Mental Health (CCHS-MH), a national population health study	The sample for this study included respondents 25 years of age and older (n = 25,113), and after removal of missing data through listwise deletion, the analytic samples were 20,019 and 18,200 for the analyses involving psychological distress and positive mental health, respectively	Mental health: coping with adverse experiences	Lifespan	Mental Health and/or Service Utilization
McColgan K.A. (2023). Community Health Nurses’ Spirituality Shapes Their Practice Working With Indigenous Communities in British Columbia, Canada. ANS. Advances in Nursing Science, 46(3), E81– E97. https://doi.org/10.1097/ANS.0000000000000461	McColgan K.A.	n/a	Community Health Nurses' Spirituality Shapes Their Practice Working With Indigenous Communities in British Columbia, Canada	2023	ANS. Advances in nursing science	Closed	This study examines how Indigenous and non-Indigenous community health nurses’ experiences of spirituality, regardless of any religious affiliation, shape their nursing practice with Indigenous communities.	Empirical	Qualitative	Semi-structured interviews	Thirteen CHNs responded to the letter of introduction, and 13 CHNs were initially recruited. One CHN (non-Indigenous) dropped out of the study because there was no convenient date or time to set up the interview; Dayna (Indigenous), one of the 12 participants, had just under 2 years of community health nursing experience. Dayna grew up in her Indigenous territories, and her inclusion in the study…	Overall health and well being	Nursing Practice	Indigenous Communities
Meintel D. (2023). Spirituality and social engagement. Social Compass, 70(4), 533–548. https://doi.org/10.1177/00377686231219362	MEINTEL Deirdre	n/a	Spirituality and social engagement	2023	Social Compass	Open	In this article, I look at how spirituality can be a wellspring of social engagement and activism, based mainly on my research in Quebec, Canada..., I show that spiritual practice is often social; even embodied newer spiritualities typically involve the presence of others; their authenticity is often gauged not only in terms of intrapersonal, embodied experience but also over the longer term, by …	Empirical (but retrospective: the author seems to be examining research they have done in the past as opposed to conducting a new study): My analysis draws from several different research experiences in Quebec, including over two decades of fieldwork in a Spiritualist church in Montreal focused on participants’ religious experience and on the role of spirituality in their lives.	Qualitative	Field study, observational (?) -this is unclear	The team research sought to document the religious diversity that has developed in Quebec since 1960s, a time of rapid secularization, and to explore the meaning of religion and spirituality in the everyday lives of participants in the groups studied. The 232 groups studied by a team supported by a total of 70 assistants over the years represent (1) religions established in Quebec since the 1960s…	Social health	Social Engagement and Social Support
Mela, M. A., Marcoux, E., Baetz, M., Griffin, R., Angelski, C., & Deqiang, G. (2008). The effect of religiosity and spirituality on psychological well-being among forensic psychiatric patients in Canada. Mental Health, Religion & Culture, 11(5), 517–532. https://doi.org/10.1080/13674670701584847	Mela, Mansfield A.	Marcoux, Eugene; Baetz, Marilyn; Griffin, Ron; Angelski, Carla; Deqiang, Gu	The effect of religiosity and spirituality on psychological well-being among forensic psychiatric patients in Canada	2008	Mental Health, Religion & Culture	Open	determine the relationship between religiosity and spirituality, and depression, anxiety and satisfaction with life.	Empirical	Qualitative	Interviews	A consecutive sample of 183 patients, over the age of 18 years admitted to the Regional Psychiatric Centre Prairies, Saskatoon; 5% were females and 47% aboriginal	Mental health	Psychiatry and Pyschiatric Disorders
Michaelson, V. (2021). Developing a definition of spiritual health for Canadian young people: A qualitative study. INTERNATIONAL JOURNAL OF CHILDRENS SPIRITUALITY, 26(1–2), 67–85. https://doi.org/10.1080/1364436X.2020.1856048	Michaelson, Valerie	n/a	Developing a definition of spiritual health for Canadian young people: a qualitative study	2021	INTERNATIONAL JOURNAL OF CHILDRENS SPIRITUALITY	Open	While the spiritual dimensions of health are often tangentially recognized in the health sciences, minimal direction is given as to what spiritual health is, or to what it means to policy or practice. In Canada, this lack of understanding is problematic because despite strong evidence suggesting that spiritual health can operate as a protective health asset in the lives of young people, it is dif…	Empirical	Qualitative	Focus groups and interviews	n=74, age 10-18	Mental health, spiritual health, overall well-being	Youth and Adolescent Health
Michaelson, V., Swinton, J., King, N., & Pickett, W. (2020). Religious Involvement and Self-Perceived Spiritual Health: A Quantitative Study of Canadian Children with Disabilities. Journal of Disability & Religion, 24(4), 371–392. https://doi.org/10.1080/23312521.2020.1743222	Michaelson, Valerie	Swinton, John; King, Nathan; Pickett, William	Religious Involvement and Self-Perceived Spiritual Health: A Quantitative Study of Canadian Children with Disabilities	2020	Journal of Disability & Religion	Open	In a quantitative analysis, our goal in this study was to explore the potential effects of church or religious group involvement on the spiritual health of children living with disabilities. We hoped that we could then use our findings as a platform for critical theological and practical reflection about the spiritual health of church or religious group involved children with and without disabili…	Empirical	Quantitative	(2014) cycle of the Canadian Health Behaviour in School-aged Children Study, or HBSC (Freeman, 2016)	24,190 young Canadians	Overall health and well being	Youth and Adolescent Health	Disabilities
Mirabi S, Chaurasia A, & Oremus M. (2022). The association between religiosity, spirituality, and breast cancer screening: A cross-sectional analysis of Alberta’s Tomorrow Project. Prev Med Rep, 26, 101726. https://doi.org/10.1016/j.pmedr.2022.101726	Mirabi S	Chaurasia A; Oremus M	The association between religiosity, spirituality, and breast cancer screening: A cross-sectional analysis of Alberta's Tomorrow Project.	2022	Preventative Medicine Reports	Open	explore the cross-sectional association between R/S and breast cancer screening among women aged 50 to 69 years who did not have a history of breast cancer.	Empirical	Quantitative	Survey data	women aged 50 to 69 years who did not have a history of breast cancer.	Physical health, cancer screening	Preventive Care and Preventive Health Behaviours	Breast Cancer Screening
Mirabi, S., Chaurasia, A., & Oremus, M. (2024). The association between religiosity, spirituality and colorectal cancer screening: A longitudinal analysis of alberta’s tomorrow project in canada. Journal of Religion and Health. https://doi.org/10.1007/s10943-024-02048-x	Mirabi, Susan	Chaurasia, Ashok; Oremus, Mark	The association between religiosity, spirituality and colorectal cancer screening: A longitudinal analysis of alberta’s tomorrow project in canada	2024	Journal of Religion and Health	Open	We explored longitudinal associations between religion/spirituality (R/S) Salience and R/S Attendance, and colorectal cancer screening	Empirical	Quantitative	Survey data	adults aged ≥ 50 years in Alberta	Physical health, cancer screening	Preventive Care and Preventive Health Behaviours	Colorectal Cancer Screening
Molzahn A.E. (2007). Spirituality in later life: Effect on quality of life. Journal of Gerontological Nursing, 33(1), 32–39.	Molzahn A.E.	N/A	Spirituality in later life: effect on quality of life	2007	Journal of gerontological nursing	Closed	The purpose of this study was to explore the effects of spirituality on quality of life (QOL) in older adults when age, gender, social support, and health status are controlled.	Empirical	Quantitative	Survey	426 people living in British Columbia, Canada	Mental health; coping strategies	Gerontology	Life Satisfaction and Psychosomatic Symptoms
Moodley R. & Bertrand M. (2011). Spirits of a drum beat: African Caribbean traditional healers and their healing practices in Toronto. International Journal of Health Promotion and Education, 49(3), 79–89. https://doi.org/10.1080/14635240.2011.10708214	Moodley R.	Bertrand M.	Spirits of a drum beat: African Caribbean traditional healers and their healing practices in Toronto	2011	International Journal of Health Promotion and Education	Open	This research explores and offers insights into African Caribbean traditional healers and their healing practices in the GTA (Greater Toronto Area), in Canada.	Empirical	Qualitative	Interviews	Five individuals (three males and two females) who identified as African Caribbean traditional healers and practiced in the Greater Toronto Area	Overall health and well being	African and/or African-Carribean Communities	African Carribbean Traditional Healers
Moritz S., Quan H., Rickhi B., Liu M., Angen M., Vintila R., Sawa R., Soriano J., & Toews J. (2006). A home study-based spirituality education program decreases emotional distress and increases quality of life—A randomized, controlled trial. Alternative Therapies in Health and Medicine, 12(6), 26–35.	Moritz S.	Quan H.; Rickhi B.; Liu M.; Angen M.; Vintila R.; Sawa R.; Soriano J.; Toews J.	A home study-based spirituality education program decreases emotional distress and increases quality of life - A randomized, controlled trial	2006	Alternative Therapies in Health and Medicine	Closed	Objective: to evaluate the efficacy of a home study-based spirituality program on mood disturbance in emotionally distressed patients	Empirical	Qualitative	Non-blinded, randomized, wait-list controlled trial	165 individuals with mood disturbance from a Canadian city between August 2000 and March 2001	Mental/emotional health, emotional distress, mood disturbance	Patient Care	A Home Study-Based Spirituality Education Program
Morton, D., Bird-Naytowhow, K., & Hatala, A. R. (2022). Miyo-wicehetowin in the city Indigenous youth spirituality, good ancestors, and mental wellness through healing journeys on the land. In SPIRITUAL, RELIGIOUS, AND FAITH-BASED PRACTICES IN CHRONICITY: An Exploration of Mental Wellness in Global Context (WOS:000862909300007; p. 147). https://doi.org/10.4324/9781003043508-710.4324/9781003043508	Morton, Darrien	Bird-Naytowhow, Kelley; Hatala, Andrew R.	Miyo-wicehetowin in the city Indigenous youth spirituality, good ancestors, and mental wellness through healing journeys on the land	2022	SPIRITUAL, RELIGIOUS, AND FAITH-BASED PRACTICES IN CHRONICITY: An Exploration of Mental Wellness in Global Context	Open	The research presented here explored Indigenous youth spirituality, human-nature relations, and pathways to mental wellness in a central Canadian city through the framework of chronicity while considering the role of place, or land, from anti-colonial and critical Indigenous perspectives (Tuck and McKenzie 2015).	Empirical	Qualitative	Interviews	54 interviews with 36 Indigenous youth... within a mid-sized Canadian metropolitan city, Saskatoon, Saskatchewan	Holistic health, and relationships with the land: Despite land being a fundamental Indigenous determinant of health (Greenwood and Lindsay 2019; Redvers 2018), as well as literature demonstrating how spiritual practices and worldviews can foster pathways to wellness (Clark 2018; Dylan and Smallboy 2016; Kirmayer, et al. 2009; Marquina-Marquez, Alfonso and Ruiz-Callado 2016; Mikraszewicz and Richm…	Youth and Adolescent Health	Indigenous Communities
Moss, E. L., & Dobson, K. S. (2006). Psychology, spirituality, and end-of-life care: An ethical integration? Canadian Psychology / Psychologie Canadienne, 47(4), 284–299. https://doi.org/10.1037/co2006019	Moss, Erin L.	Dobson, Keith S.	Psychology, spirituality, and end-of-life care: An ethical integration?	2006	Canadian Psychology	Closed	This paper discusses the incorporation of spirituality/religion into psychological end of life care, with a focus on the biopsychosocial-spiritual model of health, and the consideration of spirituality/religion as an aspect of cultural diversity. Discussion also surrounds the ethical integration of spirituality/religion into psychological assessment and treatment, as well as recommendations for c…	Theoretical	N/A	Search strategy not outlined	N/A	Mental health/psychology	Palliative and End of Life Care	Counselling and Psychology
Ng, K., Pickett, W., Michaelson, V., & Freeman, J. (2019). Activity Involvement and Spiritual Health in Children with ADHD and Learning Disabilities. Journal of Disability & Religion, 23(1), 1–19. https://doi.org/10.1080/23312521.2018.1467294	Ng, Kwok	Pickett, William; Michaelson, Valerie; Freeman, John	Activity Involvement and Spiritual Health in Children with ADHD and Learning Disabilities	2019	Journal of Disability & Religion	Open	the purpose of this study was threefold: to explore the differences in spiritual health (a) among adolescents with ADHD, LDs, or without disabilities; (b) by activity type; and (c) after taking into account the interaction between disabilities and activities.	Empirical	Quantitative	Surveys	n=17,407, Mean age=14.08 years, SD=1.46 years	Mental health; Cognitive health: ADHD, learning disabilities	Youth and Adolescent Health	ADHD; Learning Disabilities
O’Connor T.S., Chow M., Payne G., Young J., Rivera M., Meakes E., McGregor L., & Howitt J. (2010). In the beginning: A Canadian ethnographic study on sources and definitions of spiritual reflection used by health care professionals who are not chaplains. The Journal of Pastoral Care & Counseling : JPCC, 64(1), 2.1-14.	O'Connor T.S.	Chow M.; Payne G.; Young J.; Rivera M.; Meakes E.; McGregor L.; Howitt J.	In the beginning: a Canadian ethnographic study on sources and definitions of spiritual reflection used by health care professionals who are not chaplains	2010	The journal of pastoral care & counseling : JPCC	Open	Determine the sources and definitions of spiritual reflection as used by health care professionals who are not chaplains; determine the role of reflection	Empirical	Qualitative	Ethnographic study with interviews	Twenty participants were interviewed and came from the following disciplines: nursing, social work, occupational therapy, recreational therapy, music therapy, physiotherapy, psychology and medicine. The twenty interviewees fall roughly into three groups in terms of faith and spiritual practices. One group of nine identified themselves as spiritual but not religious. The spiritual group used a var…	Overall health and wellbeing	Healthcare Professionals
Pandya, S. P. (2018). Spirituality for wellbeing of bereaved children in residential care: Insights for spiritually sensitive child-centred social work across country contexts. Child & Adolescent Social Work Journal, 35(2), 181–195. https://doi.org/10.1007/s10560-017-0509-1	Pandya, Samta P.	N/A	Spirituality for wellbeing of bereaved children in residential care: Insights for spiritually sensitive child-centred social work across country contexts	2018	Child & Adolescent Social Work Journal	Open	The main aim was to understand the influence of spirituality and spiritual intervention programmes for wellbeing of bereaved children (i.e. specifically children who have lost both their parents) in residential care across country contexts	Empirical	Quantitative	Surveys	1689 bereaved children in residential homes across 13 countries	Mental health	Youth and Adolescent Health	Bereaved Children in Residential Care
Pathy, R., Mills, K. E., Gazeley, S., Ridgley, A., & Kiran, T. (2011). Health is a spiritual thing: Perspectives of health care professionals and female Somali and Bangladeshi women on the health impacts of fasting during Ramadan. Ethnicity & Health, 16(1), 43–56. https://doi.org/10.1080/13557858.2010.523780	Pathy, Rubini	Mills, Kelsey E.; Gazeley, Sharon; Ridgley, Andrea; Kiran, Tara	Health is a spiritual thing: Perspectives of health care professionals and female Somali and Bangladeshi women on the health impacts of fasting during Ramadan	2011	Ethnicity & Health	Open	To explore perspectives of health care professionals and female Somali and Bangladeshi Muslim women on practices related to fasting during Ramadan, the impact of fasting on health and the role of health professionals during Ramadan.	Empirical	Qualitative, cross sectional	focus groups, semi-structured interviews	Two culturally specific focus groups were conducted with six Somali and seven Bangladeshi Muslim women who observed Ramadan and lived in an inner-city neighbourhood of Toronto, Canada. Individual semi-structured interviews were conducted with 22 health care professionals practicing in this inner-city area (three of whom were Muslim).	Overall health and wellbeing	Religious and Spiritual Practices	Healthcare Professionals; Somali and Bangladeshi Muslim Women; Fasting
Pesut, B. (2009). Incorporating patients’ spirituality into care using Gadow’s ethical framework. Nursing Ethics, 16(4), 418–428. https://doi.org/10.1177/0969733009104606	Pesut, Barbara	N/A	Incorporating patients' spirituality into care using Gadow's ethical framework	2009	Nursing Ethics	Open	Gadow’s three-level ethical framework of ethical immediacy, ethical universalism, and relational narrative is presented as a tool for enhancing nurses’ ability to explore and deepen understandings of patients’ spiritual beliefs, given that these and their experiences are often expressed in a language that seems foreign to nurses. The demographic and cultural shifts that lead to the necessity to u…	Theoretical	N/A	The author uses a case study as an example; I am unsure whether this is a real case, if the author studied this themselves, or if they are referencing another author's work. I am under the impression that it is just as an examplar: This example oversimplifies the interactions that go into an engagement over such a difficult issue, but it does point to the usefulness of Gadow’s work as an ethical …	N/A	Overall health and wellbeing	Patient Care	Gadow's Ethical Framework
Pesut, B., & Reimer-Kirkham, S. (2010). Situated clinical encounters in the negotiation of religious and spiritual plurality: A critical ethnography. International Journal of Nursing Studies, 47(7), 815–825. https://doi.org/10.1016/j.ijnurstu.2009.11.014	Pesut, Barbara	Reimer-Kirkham, Sheryl	Situated clinical encounters in the negotiation of religious and spiritual plurality: A critical ethnography	2010	International Journal of Nursing Studies	Open	The purpose of the study was to analyze the negotiation of religious and spiritual plurality in clinical encounters, and the social, gendered, cultural, historical, economic and political contexts that shape that negotiation.	Empirical	Qualitative	65 in-depth interviews and over 150 h of participant observation.	Twenty healthcare professionals, seventeen spiritual care providers, sixteen patients and families and twelve administrators, representing diverse ethnicities and religious affiliations, took part in the study.	Overall health and wellbeing	Clinical Encounters and Clinical Relationships
Pesut, B., Reimer-Kirkham, S., Sawatzky, R., Woodland, G., & Peverall, P. (2012). Hospitable hospitals in a diverse society: From chaplains to spiritual care providers. Journal of Religion and Health, 51(3), 825–836. https://doi.org/10.1007/s10943-010-9392-1	Pesut, Barbara	Reimer-Kirkham, Sheryl; Sawatzky, Richard; Woodland, Gloria; Peverall, Perry	Hospitable hospitals in a diverse society: From chaplains to spiritual care providers	2012	Journal of Religion and Health	Open	The chaplain’s role in health care services has changed profoundly within the contexts of managerial and fiscal constraints, and increasingly pluralistic and secularized societies. Drawing from a larger study that examined religious and spiritual plurality in health care, we present findings regarding the contributions of chaplains or spiritual care providers (SCPs) as they are referred to more r…	Empirical	Qualitative	Data collection included in-depth interviewing, focus groups, over 150 h of participant observation, and document analysis.	14 employed spiritual care providers (SCPs) and 7 volunteers	Mental health, overall health and well being	Spiritual Care Providers/ Spiritual Health Practitioners/ Chaplains	Patient Care/Hospice Care
Pilato K.A. & Michaelson V. (2022). Spirituality in the health curricula in Canada: A review. Health Education Journal, 81(2), 211–225. https://doi.org/10.1177/00178969211072277	Pilato K.A.	Michaelson V.	Spirituality in the health curricula in Canada: A review	2022	Health Education Journal	Open	This rapid review examined if, and if so how, the spiritual dimensions of health were being conceptualised in school curricula and, in turn, how the curricula proposed that the spiritual health of young people is best supported.	Review (Scoping Review)	N/A	Rapid review	N/A	Spiritual health	Healthcare Education, Curricula and Pedagogy
Plunkett, R., & Leipert, B. D. (2013). Women’s health promotion in the rural church: A Canadian perspective. Journal of Religion and Health, 52(3), 877–889. https://doi.org/10.1007/s10943-011-9535-z	Plunkett, Robyn	Leipert, Beverly D.	Women’s health promotion in the rural church: A Canadian perspective	2013	Journal of Religion and Health	Open	The purpose of this paper is to expl the relevance of the Christian church and faith community nurses in promoting the heal of rural Canadian women in the evolving rural context.	Theoretical	N/A	Literature search	N/A	Health promotion, mental health, social health/connectedness	Christian Communities	Christian Women
Rasic, D. T., Belik, S.-L., Elias, B., Katz, L. Y., Enns, M., & Sareen, J. (2009). Spirituality, religion and suicidal behavior in a nationally representative sample. Journal of Affective Disorders, 114(1–3), 32–40. https://doi.org/10.1016/j.jad.2008.08.007	Rasic, Daniel T.	Belik, Shay-Lee; Elias, Brenda; Katz, Laurence Y.; Enns, Murray; Sareen, Jitender	Spirituality, religion and suicidal behavior in a nationally representative sample	2009	Journal of Affective Disorders	Open	Studies show that religion and spirituality are associated with decreased rates of mental illness. Some studies show decreased rates of suicide in religious populations, but the association between religion, spirituality and suicidal behaviors in people with mental illness are understudied. Few studies have examined the influence of social supports in these relationships.	Empirical	Quantitative	National Survey Data, cross-sectional	Not spiritual N= 12,900, Spiritual N= 23,750, Not religious N= 15,449, Religious N= 21,032, Spiritual values were important to 63.1% (N= 23,750) of respondents while 56.1% (N= 21,032) attended religious services at least once per year.	Mental health	Suicide and Suicidal Behaviour
Ratner P.A., Johnson J.L., & Jeffery B. (1998). Examining emotional, physical, social, and spiritual health as determinants of self-rated health status. American Journal of Health Promotion, 12(4), 275–282. https://doi.org/10.4278/0890-1171-12.4.275	Ratner P.A.	Johnson J.L.; Jeffery B.	Examining emotional, physical, social, and spiritual health as determinants of self-rated health status	1998	American Journal of Health Promotion	Open	To determine whether individuals’ perceptions of their emotional, physical, social, and spiritual health constitute elements of their self-rated health status operationalized with a commonly employed single indicator.	Empirical	Quantitative	Cross-sectional Surveys	f 742 women and 713 men between 15 and 90 years of age; 80.3 % responded.	Emotional, physical, social, and spiritual health	Self-Rated Health Status
Rehman, L., Reading, C., & Unruh, A. (2009). “You Grow from It...You Get More Spiritual”: An Exploration of Spirituality, Health, and Leisure for Unpaid Caregivers. Leisure : Journal of the Canadian Association for Leisure, 33(1), 367.	Rehman, Laurene	Reading, Charlotte; Unruh, Anita	"You Grow from It...You Get More Spiritual": An Exploration of Spirituality, Health, and Leisure for Unpaid Caregivers	2009	Leisure : Journal of the Canadian Association for Leisure	Open	Research questions included: (1) what were the meanings of spirituality in the caregiving experience? and (2) what were the spiritual dimensions of leisure as a means of coping with stress in the caregiving experience?	empirical	Qualitative	Focus groups	Focus groups (n=107) were conducted with a diverse group of caregivers in Nova Scotia, Canada.	Overall health and well being	Caregiving
Reimer‐Kirkham, S., Sharma, S., Pesut, B., Sawatzky, R., Meyerhoff, H., & Cochrane, M. (2012). Sacred spaces in public places: Religious and spiritual plurality in health care. Nursing Inquiry, 19(3), 202–212. https://doi.org/10.1111/j.1440-1800.2011.00571.x	Reimer‐Kirkham, Sheryl	Sharma, Sonya; Pesut, Barb; Sawatzky, Richard; Meyerhoff, Heather; Cochrane, Marie	Sacred spaces in public places: Religious and spiritual plurality in health care	2012	Nursing Inquiry	Open	In this paper, we present selected findings from a 3-year study that examined the negotiation of religious and spiritual pluralism in Health care. Our focus is on the themes of ‘sacred’ and ‘place’, exploring how the sacred – that which is attributed as special and set apart as it pertains to the divine, transcendence, God or higher power – takes form in social and material spaces in hospitals.	empirical	Qualitative	Intervies, participant observations in a hospital	69 participants (20 healthcare providers, 21 spiritual care providers, 16 patients⁄families and 12 administrators), in British Colombia	Overall health and well being	Patient Care
Rickhi B., Kania-Richmond A., Moritz S., Cohen J., Paccagnan P., Dennis C., Liu M., Malhotra S., Steele P., & Toews J. (2015). Evaluation of a spirituality informed e-mental health tool as an intervention for major depressive disorder in adolescents and young adults—A randomized controlled pilot trial. BMC Complementary and Alternative Medicine, 15(1), 450. https://doi.org/10.1186/s12906-015-0968…	Rickhi B.	Kania-Richmond A.; Moritz S.; Cohen J.; Paccagnan P.; Dennis C.; Liu M.; Malhotra S.; Steele P.; Toews J.	Evaluation of a spirituality informed e-mental health tool as an intervention for major depressive disorder in adolescents and young adults - a randomized controlled pilot trial	2015	BMC Complementary and Alternative Medicine	Open	n. The purpose of this study was to evaluate the effectiveness of an 8-week online spirituality informed e-mental health intervention (the LEAP Project) on depression severity, and secondary outcomes of spiritual well-being and self-concept, in adolescents and young adults with major depressive disorder of mild to moderate severity.	Empirical	Quantitative	A parallel group, randomized, waitlist controlled, assessor-blinded clinical pilot trial was conducted in Calgary, Alberta, Canada.	The sample of 62 participants with major depressive disorder (DSM-IV-TR) was defined by two age subgroups: adolescents (ages 13 to 18 years; n = 31) and young adults (ages 19 to 24 years; n = 31).	Mental health	Youth and Adolescent Health	Psychiatry and Psychiatric Disorders
Rickhi, B., Moritz, S., Reesal, R., Xu, T. J., Paccagnan, P., Urbanska, B., Liu, M. F., Ewing, H., Toews, J., Gordon, J., & Quan, H. (2011). A spirituality teaching program for depression: A randomized controlled trial. International Journal of Psychiatry in Medicine, 42(3), 315–329. https://doi.org/10.2190/PM.42.3.f	Rickhi, Badri	Moritz, Sabine; Reesal, Robin; Xu, Tracy Jing; Paccagnan, Patti; Urbanska, Barbara; Liu, Ming Fu; Ewing, Helen; Toews, John; Gordon, James; Quan, Hude	A spirituality teaching program for depression: A randomized controlled trial	2011	International Journal of Psychiatry in Medicine	Open	This randomized controlled trial assessed the efficacy of a Spirituality Teaching Program to treat unipolar major depression.	Empirical	Quantitative	A randomized controlled, assessor blinded trial design was used.	A total of 84 individuals aged 18 years or older with unipolar major depression of mild to moderate severity were recruited in Calgary, Canada	mental health	Psychiatry and Pyschiatric Disorders	Spirituality Teaching Program
Robbins, J. A., & Dewar, J. (2011). Traditional Indigenous Approaches to Healing and the Modern Welfare of Traditional Knowledge, Spirituality and Lands: A Critical Reflection on Practices and Policies Taken from the Canadian Indigenous Example. The International Indigenous Policy Journal, 2(4). http://libaccess.mcmaster.ca/login?url=https://www.proquest.com/scholarly-journals/traditional- indige…	Robbins, Julian A	Dewar, Jonathan	Traditional Indigenous Approaches to Healing and the Modern Welfare of Traditional Knowledge, Spirituality and Lands: A Critical Reflection on Practices and Policies Taken from the Canadian Indigenous Example	2011	The International Indigenous Policy Journal	Open	This article commences with a preliminary discussion of some complications that exist in trying to define Indigenous traditional healing in an academic context. Subsequently, it is explained why it is important to frame a contemporary discussion about Indigenous knowledge and spirituality within a context of traditional healing. This is followed by an examination of Indigenous traditional healing…	Theoretical	N/A	Search strategy not outlined	N/A	Overall health and well being; mental health	Indigenous Communities
Robertson, B. A. (2014). Radiant Healing Gender, Belief and Alternative Medicine in St. Catharines, Ontario, Canada 1927-1935. NOVA RELIGIO-JOURNAL OF ALTERNATIVE AND EMERGENT RELIGIONS,18(1), 16–36. https://doi.org/10.1525/nr.2014.18.1.16	Robertson, Beth A.	N/A	Radiant Healing Gender, Belief and Alternative Medicine in St. Catharines, Ontario, Canada 1927-1935	2014	NOVA RELIGIO-JOURNAL OF ALTERNATIVE AND EMERGENT RELIGIONS	*You have to make an account. Not sure if this is free	The objective of the paper is to explore how the Church of Divine Revelation and the Radiant Healing Center in St. Catharines, Ontario, perceived mystical realities as influencing bodily and mental wellness in the 1920s and 1930s. It examines how congregants, particularly women, engaged with spiritual entities to reshape their understanding of health, viewing it as a holistic process that integra…	Theoretical	N/A	Analysis of a 1932 study by the Church of Divine Revelation and the Radiant Healing Center, in St. Catharines, Ontario	N/A	Overall health: By 1930, Cartheuser had begun to visit St. Catharines fairly consistently, holding evening s´eances during which spirits diagnosed ailments, prescribed cures, performed treatments and provided regular advice for the maintenance of good mental, spiritual and physical health.	Christian Communities	Church of Divine Revelation and Radiant Healing Center
Roze des Ordons, A. L., Stelfox, H. T., Sinuff, T., Grindrod-Millar, K., Smiechowski, J., & Sinclair, S. (2020). Spiritual distress in family members of critically ill patients: Perceptions and experiences. Journal of Palliative Medicine, 23(2), 198–210. https://doi.org/10.1089/jpm.2019.0235	Roze des Ordons, Amanda L.	Stelfox, Henry T.; Sinuff, Tasnim; Grindrod-Millar, Kathleen; Smiechowski, Jennifer; Sinclair, Shane	Spiritual distress in family members of critically ill patients: Perceptions and experiences	2020	Journal of Palliative Medicine	Open	: To explore how family members experience spiritual distress, and how it is recognized and support offered within the ICU context.	Empirical	Qualitative	Interviews, focus groups	Family members of ICU patients (n = 18), spiritual health practitioners (n = 10), and an interprofessional group of clinicians who work in the ICU (n = 32).	Spiritual distress	Palliative and End of Life Care	Family Members of Critical Ill Patients
Salloum, M., & Warburton, D. E. R. (2019). Importance of Spiritual Wellbeing in Community-Based Health Interventions in Indigenous Peoples in BC. The Health & Fitness Journal of Canada, 12(1), 117–123. https://doi.org/10.14288/hfjc.v12i1.264	Salloum, Michael	N/A	Importance of Spiritual Wellbeing in Community-Based Health Interventions in Indigenous Peoples in BC	2019	The Health & Fitness Journal of Canada	Open	This narrative review discusses the foundational concepts of wholistic health and community-based programming with reference to two programs based at the University of British Columbia (UBC), the Tu’Wusht Garden Project and the Summer Science Program, that integrate spiritual wellbeing into health programming.	Empirical	Qualitative; A Narrative Review Approach	It uses two specific programmes, the Tu'Wusht Garden Project and the UBC Summer Science Program, to illustrate the importance of incorporating spiritual health lessons in health and wellness programming within Indigenous communities in British Columbia	N/A	Spirituality is conceptualised in relation to holistic health within Indigenous communities; This holistic model encompasses physical, emotional, mental, and spiritual well-being	Indigenous Communities
Sawa, R. J. (2014). GAPS IN TEACHING SPIRITUALITY IN UNDERGRADUATE MEDICAL EDUCATION. The Journal of Educational Thought, 47(3). http://libaccess.mcmaster.ca/login?url=https://www.proquest.com/scholarly-journals/gaps-teaching-spirituality-undergraduate-medical/docview/1982206716/se-2?accountid=12347	Sawa, Russell J	N/A	GAPS IN TEACHING SPIRITUALITY IN UNDERGRADUATE MEDICAL EDUCATION	2014	The Journal of Educational Thought	Open	My hope was to find out what teaching on spirituality in medical practice occurred in Canad However my initial review of the literature, facilitated especially by the Canadian Medica Association's librarian, resulted in primarily references to Am	Theoretical	N/A	Search strategy not outlined. The author also shares a personal experience with a Mountie patient he treated over several years, by recounting his clinical notes	N/A	Spiritual distress and general healthcare	Healthcare Education, Curricula and Pedagogy	Medical School Curricula
Sawatzky, R., Gadermann, A., & Pesut, B. (2009). An investigation of the relationships between spirituality, health status and quality of life in adolescents. Applied Research in Quality of Life, 4(1), 5–22. https://doi.org/10.1007/s11482-009-9065-y	Sawatzky, Richard	Gadermann, Anne; Pesut, Barbara	An investigation of the relationships between spirituality, health status and quality of life in adolescents	2009	Applied Research in Quality of Life	Open	This study examines the relationships between six spirituality-related attributes and quality of life (QOL) in adolescents, and the extent to which these relationships are mediated by perceived physical and mental health status and five important life domains (family, friends, living environment, school experiences, and perception of self).	Empirical	Quantitative	cross-sectional Survey	8,225 adolescents in British Columbia, Canada.	Overall health and well being	Youth and Adolescent Health	Life Satisfaction and Psychosomatic Symptoms
Sen, H. E., Colucci, L., & Browne, D. T. (2022). Keeping the faith: Religion, positive coping, and mental health of caregivers during COVID-19. Frontiers in Psychology, 12, 9. https://doi.org/10.3389/fpsyg.2021.805019	Sen, Heera Elize	Colucci, Laura; Browne, Dillon T.	Keeping the faith: Religion, positive coping, and mental health of caregivers during COVID-19	2022	Frontiers in Psychology	Open	this longitudinal study explores how R/S is associated with better caregiver mental health during the COVID-19 pandemic through higher levels of positive coping skills	Empirical	Quantitative	survey	A sample of N = 549 caregivers (parents and other adults in childrearing roles) across Canada, the United States, the United Kingdom, and Australia were recruited through the Prolific R research panel [67.8% female; age M = 41.33 years (SD = 6.33), 72.3% White/European].	Mental health, coping	Caregiving	COVID-19
ShapeAnsloos, J., Zantingh, D., Ward, K., McCormick, S., & Chutchaya Bloom Siriwattakanon. (2021). RADICAL CARE AND DECOLONIAL FUTURES: CONVERSATIONS ON IDENTITY, HEALTH, AND SPIRITUALITY WITH INDIGENOUS QUEER, TRANS, AND TWO-SPIRIT YOUTH. International Journal of Child, Youth & Family Studies, 12(3–4), 74–103. https://doi.org/10.18357/ijcyfs123-4202120340	Ansloos, Jeffrey	Zantingh, Deanna; Ward, Katelyn; McCormick, Samantha; Chutchaya Bloom Siriwattakanon	RADICAL CARE AND DECOLONIAL FUTURES: CONVERSATIONS ON IDENTITY, HEALTH, AND SPIRITUALITY WITH INDIGENOUS QUEER, TRANS, AND TWO-SPIRIT YOUTH	2021	International Journal of Child, Youth and Family Studies	Open	Through a thematic analysis of interviews conducted with these young people, our study sought: (a) to deepen understanding of how they are storying their identities as Indigenous and queer people, regarding the realities of colonial histories and colonial presents, as well as anti-colonial futures; and (b) to consider how they are queering concepts of health and spirituality in the context of the…	Empirical	Qualitative	Interviews	Qualitative interviews were conducted with five Indigenous youth activists (18 to 35 years old) from across the part of Turtle Island now known as Canada. Five young people who participated in the interviews are expressly involved in taking up matters related to two-spirit, queer, and trans identity, community, and health; four of them explicitly identified themselves as two-spirit, trans, or que…	Spirituality conceptualized in relation to mental and social health: self-determinism and identity were discussed	Indigenous Communities	2SLGBTQIA+ Communities
Shaver N., Michaelson V., & Pickett W. (2022). Do Spiritual Health Connections Protect Adolescents When They Are Bullied: A National Study of 12,593 Young Canadians. Journal of Interpersonal Violence, 37(13–14), NP11034–NP11065. https://doi.org/10.1177/0886260521989853	Shaver N.	Michaelson V.; Pickett W.	Do Spiritual Health Connections Protect Adolescents When They Are Bullied: A National Study of 12,593 Young Canadians	2022	Journal of interpersonal violence	Open	determine the effects of being victimized by bullying on their (adolescents') mental health, as measured by frequent subjective health complaints. We then explored whether strong spiritual health connections were effect modifiers that buffer such negative pathways, thereby acting as protective health assets.	Empirical	Quantitative	Survey	12,593 Canadians aged 11–15years	Mental health	Youth and Adolescent Health	Bullying
Sinclair S., Raffin S., Pereira J., & Guebert N. (2006). Collective soul: The spirituality of an interdisciplinary palliative care team. Palliative & Supportive Care, 4(1), 13–24.	Sinclair S.	Raffin S.; Pereira J.; Guebert N.	Collective soul: the spirituality of an interdisciplinary palliative care team	2006	Palliative & supportive care	Closed	Although spirituality as it relates to patients is gaining increasing attention, less is known about how health care professionals ~HCP! experience spirituality personally or collectively in the workplace. This study explores the collective spirituality of an interdisciplinary palliative care team, by studying how individuals felt about their own spirituality, whether there was a shared sense of …	Empirical	Qualitative autoethnographic approach	Interviews, focus groups	20 participants; The study was conducted in a 10-bed Tertiary Palliative Care Unit ~TPCU! in a large acute-care referral hospital and cancer center. Interdisciplinary team members of the TPCU were invited to participate	Overall health and well being	Palliative and End of Life Care	Bullying
Sinclair, S., Bouchal, S. R., Chochinov, H., Hagen, N., & McClement, S. (2012). Spiritual care: How to do it. BMJ Supportive & Palliative Care, 2(4), 319–327. https://doi.org/10.1136/bmjspcare-2011-000191	Sinclair, Shane	Bouchal, Shelley Raffin; Chochinov, Harvey; Hagen, Neil; McClement, Susan	Spiritual care: how to do it.	2012	BMJ supportive & palliative care	Open	This study explores the provision of spiritual care by healthcare professionals working at the end of life	Empirical	Qualitative–ethnographic inquiry	semi-structured interviews and participant observations	Phase 1: six palliative care leaders; phase 2: 24 frontline palliative care clinicians.	Overall health and well being	Palliative and End of Life Care
Sloss L., Lawson B., & Burge F.I. (2012). Spiritual and emotional support of primary informal end-of-life caregivers in Nova Scotia. Journal of Palliative Care, 28(3), 169–174.	Sloss L.	Lawson B.; Burge F.I.	Spiritual and emotional support of primary informal end-of-life caregivers in Nova Scotia	2012	Journal of Palliative Care	Open	This article examines whether the amount of spiritual and emotional support received by informal EOL caregivers was as much as they desired, and whether differences in receipt of desired support were evident with respect to location of care and characteristics of the decedent and the informal caregiver.	Empirical	Quantitative	Survey	Subjects were those people identified as the informant on death certificates of all adults (aged 18 and older) who died in Nova Scotia between June 2009 and October 2010. We refer to these subjects as “informal caregivers;” At the time of this sub-study, interviews with 621 eligible informal caregivers had been completed and the response rate to the overall survey was 28 percent. Informal caregiv…	Emotional health	Caregiving	Palliative Care
Smiechowski, J., Stelfox, H., Sinclair, S., Sinuff, T., Grindrod-Millar, K., & Roze des Ordons, A. (2021).Vicarious spiritual distress in intensive care unit healthcare providers: A qualitative study. Intensive and Critical Care Nursing, 63, 8. https://doi.org/10.1016/j.iccn.2020.102982	Smiechowski, Jennifer	Stelfox, Henry; Sinclair, Shane; Sinuff, Tasnim; Grindrod-Millar, Kathleen; Roze des Ordons, Amanda	Vicarious spiritual distress in intensive care unit healthcare providers: A qualitative study	2021	Intensive and Critical Care Nursing	Open	: To explore the impact of caring for family members experiencing spiritual distress on Intensive Care Unit healthcare providers.	Empirical	Qualitative	semi-structured Interviews, focus groups	A convenience sample of 469 healthcare providers from nine teaching ICUs across two large cities and three non-teaching ICUs across three smaller cities within Alberta, Canada were invited to participate via email. A final sample of 42 ICU healthcare providers participated in the study including 18 nurses, 10 spiritual health practitioners, 6 physicians, 4 respiratory therapists, 2 social workers…	Spiritual distress	Intensive Care
Smith, S. (2008). Considering ideology, context and client-centred language: A commentary on Exploring prayer as a spiritual modality. Canadian Journal of Occupational Therapy / Revue Canadienne D’Ergothérapie, 75(1), 16–17. https://doi.org/10.1177/000841740807500106	Smith, Sharon	N/A	Considering ideology, context and client-centred language: A commentary on Exploring prayer as a spiritual modality	2008	Canadian Journal of Occupational Therapy	Open	This paper is a courageous move toward the practical application of spirituality for occupational therapy; My comments fall into two areas: (1) attending to the ideological context of research findings; and (2) utilizing modalities congruent with client-centred spirituality. I will comment on each of these in turn.	Theoretical	N/A	Search strategy not outlined	N/A	Overall health and well being	Occupational Therapy
Smith, S., & Suto, M. J. (2012). Religious and/or spiritual practices: Extending spiritual freedom to people with schizophrenia. Canadian Journal of Occupational Therapy / Revue Canadienne D’Ergothérapie, 79(2), 77–85. https://doi.org/10.2182/cjot.2012.79.2.3	Smith, Sharon	Suto, Melinda J.	Religious and/or spiritual practices: Extending spiritual freedom to people with schizophrenia	2012	Canadian Journal of Occupational Therapy	Open	explore the meaning of religion and/or spirituality for people living with a diagnosis of schizophrenia.	Empirical	Qualitative	Interviews	Nine community-based individuals with schizophrenia	Emotional, psychological/mental, spiritual health, social integration	Psychiatry and Pyschiatric Disorders
Smith, S., Clark, N., Grabovac, A., Inlakesh, E., & Tailor, D. (2013). Engaging mental health services in spirituality conversations: A spirituality poster and Café Spirituality. Canadian Journal of Community Mental Health, 32(2), 59–65. https://doi.org/10.7870/cjcmh-2013-019	Smith, Sharon	Clark, Nancy; Grabovac, Andrea; Inlakesh, Eternal; Tailor, Dipesh	Engaging mental health services in spirituality conversations: A spirituality poster and Café Spirituality	2013	Canadian Journal of Community Mental Health	Open	Spirituality can be an important resource for mental health recovery. Yet barriers exist in integrating spirituality into mental health services. This article describes a spirituality quality-improvement project that engaged the system using strategic spirituality dialogue.	Empirical	Qualitative	Focus groups	In total, 72 participants attended the café. Five to seven participants sat at each table with at least one representative from each of the consumer, family, and staff groups in order to balance the discussion.	Mental health	Mental Health and/or Service Utilization
Smith-MacDonald, L. A., Morin, J.-S., & Brémault-Phillips, S. (2018). Spiritual dimensions of moral injury: Contributions of mental health chaplains in the Canadian Armed Forces. Frontiers in Psychiatry, 9, 7. https://doi.org/10.3389/fpsyt.2018.00592	Smith-MacDonald, Lorraine A.	Morin, Jean-Sébastien; Brémault-Phillips, Suzette	Spiritual dimensions of moral injury: Contributions of mental health chaplains in the Canadian Armed Forces	2018	Frontiers in Psychiatry	Open	This perspectives article explores the S/R dimension of MI, discusses the role of MHCs in CAF Mental Health (MH) Clinics, and provides clinical perspectives of a MHC regarding the treatment of MI. Key focuses of MHC interventions include bridging to other mental health services and supports, facilitating S/R coping and grounding, reconciling worldviews, resolving anger at a God-figure (not specif…	Theoretical	N/A	the literature, Mental Health practitioner’s feedback, and clinical experience	N/A	Mental health, moral injury	Service Members and Veterans	Moral Injury
Snider, E., Erenay Ayse, St James O’Connor Thomas, Dotzert Colleen, Hong, S., Smith, R., Dolson, L., & Foulger, M. P. (2019). Evidence-Based Spiritual Care Practice in the Canadian Context: Twenty Years Later. The Journal of Pastoral Care & Counseling : JPCC, 73(2), 88–95. https://doi.org/10.1177/1542305019843239	Snider, Erin	Erenay Ayse; St James O’Connor Thomas; Dotzert Colleen; Hong, Stephanie; Smith, Ruth; Dolson, Lisa; Foulger, Michael P	Evidence-Based Spiritual Care Practice in the Canadian Context: Twenty Years Later	2019	The Journal of Pastoral Care & Counseling : JPCC	Open	Reviews developments, strengths and challenges in evidence-based spiritual care practice (EBSCP) using a hermeneutical method which compares and interprets a variety of written texts.	Theoretical	N/A	The gathering of relevant texts was conducted using a number of search engines and databases: ATLA Religion Database with ATLASerials (using EBSCOhost databases), PubMed, PsycINFO, and PsycARTICLES. The search terms included combinations of the words ‘‘spiritual,’’ ‘‘spiritual care,’’ ‘‘psychotherapy,’’ ‘‘pastoral counselling,’’ ‘‘chaplain,’’ ‘‘evidence-based,’’ and ‘‘Canadian.’’ Additionally, th…	N/A	Overall health and well being	Spiritual Care Providers/ Spiritual Health Practitioners/ Chaplains
Snodgrass, S., Corcoran, L., & Jerry, P. (2024). Spirituality in addiction recovery: A narrative review. Journal of Religion and Health, 63(1), 515–530. https://doi.org/10.1007/s10943-023-01854-z	Snodgrass, Shelbi	Vorcoran, Lunn; Jerry, Paul	Spirituality in addiction recovery: A narrative review	2024	Journal of Religion and Health	Open	In this narrative literature review, the distinct nature of spirituality was addressed. Next, individualized conceptualizations of spirituality were outlined. Subsequently, the importance of fellowship in addiction recovery was detailed. Next, the signifcance of being of service was presented. Meaningful and authentic spirituality were discussed in the context of recovery identity. Lastly, spirit…	Review (Narrative Literature Review)	N/A	review of 70 manuscripts published between 1999 and 2021	N/A	Mental health	Substance Use Behaviours, Addiction and Addiction Recovery
So, T. Y., Kim, K. Y., Kornelsen, E., Brubaker-Zehr, E., & Nyhof-Young, J. (2023). Teaching spirituality to Canadian medical students: Students’ perceptions of a spiritual history taking clinical skills session. Canadian Medical Education Journal, 14(5), 105–107. https://doi.org/10.36834/cmej.76347	So, Tsz Ying	Kim, Kyung Young; Kornelsen, Emily; Brubaker-Zehr, Emily; Nyhof-Young, Joyce	Teaching spirituality to Canadian medical students: students' perceptions of a spiritual history taking clinical skills session	2023	Canadian medical education journal	Open	This study evaluated the integration of SHT (spiritual history taking) in a first-year clinical skills course.	Empirical	Qualitative	Smi-structured interviews, focus groups	14 students	Medical history	Healthcare Education, Curricula and Pedagogy	Spiritual History-Taking Clinical Skills
Speed, D. (2018). Mixed blessings? Religion/spirituality predicts better and worse screening behaviours. Journal of Religion and Health, 57(1), 366–383. https://doi.org/10.1007/s10943-017-0493-y	Speed, David	N/A	Mixed blessings? Religion/spirituality predicts better and worse screening behaviours	2018	Journal of Religion and Health	Open	Some health research suggests that religious and spiritual variables positively predict health-screening behaviours. However, much of the literature on this topic has utilized exclusively religious samples, or has sampled from populations without uniform access to health care. Either of these issues may have artificially inflated the relationship between religion/spirituality and health-screening…	Empirical	Quantitative	Survey	A general sample of women from New Brunswick and Manitoba (N > 1200)	Physical health, cancer screening	Preventive Care and Preventive Health Behaviours	Health-Screening Behaviours; Canadian Women
Speed, D. (2022). Throw babe out with the bathwater? Canadian atheists are no less healthy than the religious. Journal of Religion and Health. https://doi.org/10.1007/s10943-022-01558-w	Speed, David	N/A	Throw babe out with the bathwater? Canadian atheists are no less healthy than the religious	2022	Journal of Religion and Health	Open	I explored health diferences in stress, life satisfaction, subjective physical wellbeing, and subjective mental wellbeing across R/S identities (atheists, agnostics, Nones, Catholics, Protestants, Eastern Religions).	Empirical	Quantitative	Survey	N>15,900	Stress, life satisfaction, subjective physical wellbeing, and subjective mental wellbeing	Atheist Communities
Speed, D., & Fowler, K. (2021). One size doesn’t fit all: Religious/spiritual identities moderate salutary effects of religion. Mental Health, Religion & Culture, 24(2), 111–127. https://doi.org/10.1080/13674676.2020.1863934	Speed, David	Fowler, Ken	One size doesn’t fit all: Religious/spiritual identities moderate salutary effects of religion	2021	Mental Health, Religion & Culture	Open	investigate how religion/spirituality predicted five health outcomes (i.e., three subscales on the Mental Health Continuum – Short Form, self-rated health, and satisfaction with life), and whether these relationships were moderated by a person’s religious/spiritual identity.	Empirical	Quantitative	Survey	(N > 7077)	Mental health: three subscales on the Mental Health Continuum – Short Form, self-rated health, and satisfaction with life	Salutary Effects of Religion
Speed, D., Barry, C., & Cragun, R. (2020). With a little help from my (Canadian) friends: Health differences between minimal and maximal religiosity/spirituality are partially mediated by social support. Social Science & Medicine, 265, 9. https://doi.org/10.1016/j.socscimed.2020.113387	Speed, David	Barry, Caitlin; Cragun, Ryan	With a little help from my (Canadian) friends: Health differences between minimal and maximal religiosity/spirituality are partially mediated by social support	2020	Social Science & Medicine	Open	While having cultural similarities, Canada and the United States have noteworthy differences with respect to religion, politics, and demographics. Consequently, it is problematic to assume that social support accounts for the R/Shealth relationship for Canadians. The goal of the current study was to explore whether social support mediated the relationship between R/S and health outcomes	Empirical	Quantitative	Survey	(N ≥ 9043)	Mental health: Researchers assessed five health outcomes associated with mental wellness, four health outcomes associated with mental illness, and two health outcomes associated with substance abuse (i.e., 11 outcomes in total)	Social Engagement and Social Support
Speed, D., Lamont, A., MacDonald, J., & Hwang, K. (2023). Created Sick? Well, Not Exactly… Canadian Atheists Report Similar Levels of Impairment and Disability to the Religiously Affiliated. Journal of Disability & Religion, 27(3), 448–467. https://doi.org/10.1080/23312521.2022.2130500	Speed, David	Lamont, Allyson; MacDonald, Jordan; Hwang, Karen	Created Sick? Well, Not Exactly… Canadian Atheists Report Similar Levels of Impairment and Disability to the Religiously Affiliated	2023	Journal of Disability & Religion	Open	Given the broad salutary effects of R/S, we tested if nonreligious groups (specifically atheists) were more likely to report impairment or were more likely to report greater disability	Empirical	Quantitative	Survey	N≥1,000; we compared atheists to Agnostics, Nones, Protestants, Catholics, Christian Orthodox, and Eastern Religion practitioners	Overall health and well being , disabilities and impairements	Atheist Communities	Impairment; Disability
Spurr, S., Berry, L., & Walker, K. (2013). The meanings older adolescents attach to spirituality. Journal for Specialists in Pediatric Nursing, 18(3), 221–232. https://doi.org/10.1111/jspn.12028	Spurr, Shelley	Berry, Lois; Walker, Keith	The meanings older adolescents attach to spirituality	2013	Journal for Specialists in Pediatric Nursing	Closed	The purpose of this study was to explore the details of the experiences and meanings that adolescents associate with spirituality.	Empirical	Qualitative, exploratory	Focus groups	22 adolescents ages 16–19 years from two midwestern Canadian high schools	Overall health and well being	Youth and Adolescent Health
Stang, V., Barnes, P., Enfield, C., & Koots Heather. (2022). Competencies for Spiritual Care Professionals Specializing in Palliative and Bereavement Care in Canada: A Mixed-Methods Study Using Qualitative Interviews and Modified Delphi Survey. The Journal of Pastoral Care & Counseling : JPCC, 76(3), 171–180. https://doi.org/10.1177/15423050221101818	Stang, Vivian	Barnes, Peter; Enfield, Christine; Koots Heather	Competencies for Spiritual Care Professionals Specializing in Palliative and Bereavement Care in Canada: A Mixed-Methods Study Using Qualitative Interviews and Modified Delphi Survey	2022	The Journal of Pastoral Care & Counseling : JPCC	Open	Competencies are informed by the interplay between the professionals who use them and those receiving care; cultural humility demonstrates sensitivity to culture, religion, and spirituality related to total pain, suffering, loss, and grief; endeavors to understand serious illness, death, grief, bereavement from First Nations, Inuit, Métis individual, and family perspectives; the results of the mo…	Empirical	Qualitative	Interviews, focus groups, survey	Phase one feedback was obtained from 11 clients: six inpatients with greater than two weeks of life expectancy using interviews and five bereaved family members in a focus group; Phase 2: 22 spiritual care experts	Mental health	Palliative and End of Life Care
Stilos KK, Ford RB, & Wynnychuk L. (2021). Call to action: The need to expand spiritual care supports during the COVID-19 pandemic. Can Oncol Nurs J, 31(3), 347–349.	Stilos KK	Ford RB; Wynnychuk L	Call to action: The need to expand spiritual care supports during the COVID-19 pandemic.	2021	Can Oncol Nurs J Summer	Open	The article emphasizes the critical need to enhance spiritual care supports for patients dying in acute care during the COVID-19 pandemic, highlighting gaps created by restricted access to external faith communities. It advocates for a broader, proactive approach to palliative care that includes collaboration with external spiritual leaders to address the holistic needs of patients and families. …	Theoretical	N/A	Personal experiences and referenced articles	N/A	When we do not address people holistically, “at stake is the health and well-being of our patients and satisfaction that we as healthcare providers experience in delivering care that addresses the whole person— body, mind, and spirit” (Koening, 2012).	COVID-19	Spiritual Care Providers/ Spiritual Health Practitioners/ Chaplains
Suto, M. J., & Smith, S. (2014). Spirituality in bedlam: Exploring professional conversations on acute psychiatric units/La spiritualité dans le contexte des unités de soins intensifs psychiatriques: Explorer les conversations des professionnels sur la spiritualite. The Canadian Journal of Occupational Therapy, 81(1), 18–28.	Suto, Melinda J	Smith, Sharon	Spirituality in bedlam: Exploring professional conversations on acute psychiatric units/La spiritualité dans le contexte des unités de soins intensifs psychiatriques : Explorer les conversations des professionnels sur la spiritualite	2014	The Canadian Journal of Occupational Therapy	Open	This manuscript reports on Part 2 of a research study that explored the experience of spiritual conversations for patients (Part 1) and mental health professionals (Part 2) on acute psychiatric units; The present study was conducted to help answer the broad research question: What are the experiences of spiritual conversations for mental health professionals on acute psychiatric inpatient hospita…	Empirical	Qualitative	Focus group, interviews	Eight acute-based mental health professionals (MHPs)/participants, representing a variety of disciplines	Mental health and addiction	Psychiatry and Pyschiatric Disorders
Tees B. & Budd J. (2011). The sound of spiritual care: Music interventions in a palliative care setting. The Journal of Pastoral Care & Counseling : JPCC, 65(1–2), 5–10.	Tees B.	Budd J.	The sound of spiritual care: music interventions in a palliative care setting	2011	The journal of pastoral care & counseling : JPCC	Open	In palliative care settings we have seen music‟s transformative effects in countless situations. This paper describes how music has been utilized in palliative care in the Brant Community Healthcare System, Brantford General Hospital site. The paper also reflects theologically on the meaning of music in spiritual care.	Theoretical	N/A	Songs and personal stories/reflections on a music program in the Brant Community Healthcare System, Brantford General Hospital site	N/A	Spiritual health and general wellness	Palliative and End of Life Care	Music Interventions
Thanh Tu Nguyen, Bellehumeur, C., & Malette, J. (2015). God Images and Resilience: A Study of Vietnamese Immigrants. JOURNAL OF PSYCHOLOGY AND THEOLOGY, 43(4), 271–282. https://doi.org/10.1177/009164711504300405	Thanh Tu Nguyen	Bellehumeur, Christian; Malette, Judith	God Images and Resilience: A Study of Vietnamese Immigrants	2015	JOURNAL OF PSYCHOLOGY AND THEOLOGY	Open	This article examines the relationship between resilience and the God images of Vietnamese immigrants living in Canada.	Empirical	Quantitative	Surveys	One hundred twenty-nine participants	Mental health: resilience	Vietnamese Communities	Immigration
Torchalla, I., Li, K., Strehlau, V., Linden, I. A., & Krausz, M. (2014). Religious participation and substance use behaviors in a Canadian sample of homeless people. Community Mental Health Journal, 50(7), 862–869. https://doi.org/10.1007/s10597-014-9705-z	Torchalla, Iris	Li, Kathy; Strehlau, Verena; Linden, Isabelle Aube; Krausz, Michael	Religious participation and substance use behaviors in a Canadian sample of homeless people	2014	Community Mental Health Journal	Open	The objectives of the current study were to assess religiousness in a large sample of homeless men and women, and to explore the association of religious attendance and substance use behaviors. While substance use behavior has often been assessed using a single variable such as a diagnosis of drug dependence, our study included a variety of different substances. Because there is some evidence tha…	Empirical (secondary analysis of data)	Mixed Methods	Surveys and interviews	500 homeless adults in three cities in British Columbia, Canada: Vancouver, Victoria, and Prince George; at least 19 years old; Of the 500 individuals interviewed, n = 380 indicated that they believed in a higher power and were included in the current study. Participants ranged in age from 19 to 66 years (mean: 38.9; SD = 10.9)	Mental health and addiction	Substance Use Behaviours, Addiction and Addiction Recovery	Homeless Communities
Townsend, E. (1997). Inclusiveness: A Community Dimension of Spirituality. The Canadian Journal of Occupational Therapy, 64(3), 146–155. https://doi.org/10.1177/000841749706400311	Townsend, Elizabeth	N/A	Inclusiveness: A Community Dimension of Spirituality	1997	The Canadian Journal of Occupational Therapy	Open	This paper offers a critical analysis of inclusiveness as a community dimension of spirituality, in the context of occupational therapy and mental health programs.	Empirical	Qualitative	ethnography: participant observation, interviews, and document review.	I might have missed this but I cannot find the number of interview participants	Social well being	Occupational Therapy
Trueman, L., & Gould, O. N. (2017). The role of religion when crisis looms: A church community at a crossroads. Journal of Religion, Spirituality & Aging, 29(1), 18–32. https://doi.org/10.1080/15528030.2016.1248586	Trueman, Lauren	Gould, Odette N.	The role of religion when crisis looms: A church community at a crossroads	2017	Journal of Religion, Spirituality & Aging	Open	The present study examined the relationship between religion and well-being in older adults during a time of financial difficulty within their religious community	Empirical	Qualitative	interviews	39 participants sampled from three Anglican parishes in eastern Canada; The members of a group of three Anglican parishes who participated in a shared ministry were told by their finance committee that the present organization was not economically feasible, and that major changes, such as the closure of one or two churches was necessary.	Overall health and well being	Christian Communities	Gerontology
Unruh, A. M., Versnel, J., & Kerr, N. (2002). Spirituality Unplugged: A Review of Commonalities and Contentions, and a Resolution. Canadian Journal of Occupational Therapy, 69(1), 5–19.	Unruh, Anita M.	Versnel, Joan; Kerr, Natasha	Spirituality Unplugged: A Review of Commonalities and Contentions, and a Resolution	2002	Canadian Journal of Occupational Therapy	Open	Examine the definitions of spirituality from diverse professional perspectives & encourage the re-examination of spirituality in the Canadian Model of Occupational Performance. The authors argue that occupational identity rather than spirituality should take a central role	Review	N/A	Electronic databases and a hand search was conducted to determine current definitions of spirituality. NIHR and Fetzer were also contacted	N/A	Overall health and well being; mental health	Occupational Therapy
Upenieks, L., Schieman, S., & Ellison, C. G. (2023). Does Religiosity Buffer the Adverse Mental Health Effects of Work-Family Strain? Examining the Role of an Overlooked Resource. REVIEW OF RELIGIOUS RESEARCH, 65(1), 7–36. https://doi.org/10.1177/0034673X231171788	Upenieks, Laura	Schieman, Scott; Ellison, Christopher G.	Does Religiosity Buffer the Adverse Mental Health Effects of Work-Family Strain? Examining the Role of an Overlooked Resource	2023	REVIEW OF RELIGIOUS RESEARCH	Open	assess how two components of religion/spirituality—religious attendance and divine control—buffer the mental health effects of work-to-family conflict (WFC) and family-to-work conflict (FWC)	Empirical	Quantitative	Survey	(N= 3,431), Canadian employees	Mental health	Mental Health and/or Service Utilization
Vang, Z. M., Hou, F., & Elder, K. (2019). Perceived religious discrimination, religiosity, and life satisfaction. Journal of Happiness Studies: An Interdisciplinary Forum on Subjective Well-Being, 20(6), 1913–1932. https://doi.org/10.1007/s10902-018-0032-x	Vang, Zoua M.	Hou, Feng; Elder, Katharine	Perceived Religious Discrimination, Religiosity, and Life Satisfaction	2019	Journal of Happiness Studies	Open	Using a large national representative survey, this study examines the effect of perceived religious discrimination, religiosity, and their interaction on life satisfaction.	Empirical	Quantitative	Statistics Canada's (2013) General Social Survey (GSS)	Almost half (48.1%) of the people contacted completed the survey; 27,695 people answered the survey; The researchers focused on the 21,890 people who said they belonged to a specific religion	This research doesn't talk about spirituality and health separately. It focuses on the link between being religious and how satisfied people are with their lives overall; They see life satisfaction as an indicator of both mental and physical well-being	Life Satisfaction and Psychosomatic Symptoms
Vonarx N & Hyppolite SR. (2013). Religion, spirituality, and cancer: The question of individual empowerment. Integr Cancer Ther, 12(1), 69–80. https://doi.org/10.1177/1534735411433835	Vonarx N	Hyppolite SR	Religion, spirituality, and cancer: the question of individual empowerment.	2013	Integr Cancer Ther	Open	This article describes how people suffering from cancer use and participate in religious and spiritual content. It demonstrates the contribution of this content to an individual empowerment process. The use of religion and spirituality constitutes a quest for self-mastery, an acquiring of power and control.	Empirical	Qualitative	Interviews	10 cancer patients in Québec, Canada; grew up Christian	distinction is made: spirituality can lead to a positive affective experience when it is expressed in a harmonious, balanced, and peaceful relationship that a sick person has with another, be it someone close or God.	Noncommunicable Diseases and Chronic Conditions	Cancer
Waldram, J. B. (1994). Aboriginal Spirituality in Corrections: A Canadian Case Study in Religion and Therapy. In American Indian Quarterly (62721879; EJ491725; pp. 197–214). http://libaccess.mcmaster.ca/login?url=https://www.proquest.com/reports/aboriginal-spirituality- corrections-canadian-case/docview/62721879/se-2?accountid=12347	Waldram, James B.	N/A	Aboriginal Spirituality in Corrections: A Canadian Case Study in Religion and Therapy	1994	American Indian Quarterly	Open	One area of corrections which has seen some attempt to accommodate Aboriginal offenders as culturally different from other offenders, and therefore requiring other programs and services, is the provision of religious services. Known euphemistically as "Native Awareness" programs, these involve the provision of spiritual services by Aboriginal Elders to Aboriginal prisoners. However, it appears th…	Empirical	Mixed Methods	Ethnogrphic interview approach, field observations	thirty Aboriginal offenders at the RPC	Spirituality and wellness	Canadian Prisons	Indigenous Communities
Watts, G. (2019). Recovering enchantment: Addiction, spirituality, and Charles Taylor’s malaise of modernity. Journal of Contemporary Religion, 34(1), 39–56. https://doi.org/10.1080 /13537903.2019.1585102	Watts, Galen	N/A	Recovering enchantment: addiction, spirituality, and Charles Taylor's malaise of modernity	2019	Journal of Contemporary Religion	Open	I argue, firstly, that addiction becomes the means by which these individuals experience the malaise of modernity, which in turn leads them to adopt a new, more porous, understanding of the self—which they equate with ‘spirituality’. Secondly, an interest in spirituality ought to be understood as a personalized attempt to re-enchant what is experienced as a disenchanted world. Thirdly, the young …	Empirical	Mixed Methods	Interviews, ethnographic fieldwork	20 interviewees, 6 of them self-identified as ‘addicts	Mental health	Substance Use Behaviours, Addiction and Addiction Recovery
Waugh, E. H. (2016). The Foundations of Aboriginal Spirituality and Healing from the Perspective of Rogier Vandersteene. STUDIES IN RELIGION-SCIENCES RELIGIEUSES, 45(3), 273–291. https://doi.org/10.1177/0008429816657248	Waugh, Earle H.	N/A	The Foundations of Aboriginal Spirituality and Healing from the Perspective of Rogier Vandersteene	2016	STUDIES IN RELIGION	Open	Few Canadian missionaries have had the kind of impact that Roger Vandersteene had upon the Cree of Northern Alberta: he was accorded an extraordinary place in the religious terrain at a time when antagonism towards the role of the Church in residential schools was beginning to swell. This article summarizes some of the key points of his achievement, focusing purposely on his perceptions of his mi…	Theoretical	N/A	Various articles, no search strategy was outlined	N/A	Spiritual wellness & healing	Indigenous Communities
Wiebe, M. (2014). Social work, religion, and palliative care. Journal of Religion & Spirituality in Social Work: Social Thought, 33(3–4), 339–352. https://doi.org/10.1080/15426432.2014.930638	Wiebe, Martha	N/A	Social work, religion, and palliative care	2014	Journal of Religion & Spirituality in Social Work: Social Thought	Open	In this article I will examine the place of religion, particularly Christianity, in social work with the dying. I will outline the training required, and the skills and sensitivity social workers need in working with this population. This article does not address the role of religion and spirituality across the lifespan but rather focuses on the role of religion at the end of life. Frequently thi…	Theoretical	N/A	Various articles, no search strategy was outlined; case examples were used	N/A	Mental health and wellbeing in palliative care (eg. finding meaning in one's life)	Palliative and End of Life Care
Wihak, C., & Merali, N. (2005). A Narrative Study of Counsellors’ Understandings of Inuit Spirituality.Canadian Journal of Counselling, 39(4), 245–259.	Wihak, Christine	Merali, Noorfarah	A Narrative Study of Counsellors' Understandings of Inuit Spirituality	2005	Canadian Journal of Counselling	Open	The article focuses on the use of culturally appropriate healing methods by understanding the experiences of non-Indigenous counselors who temporarily lived in Nunuvit to serve an Indigenous population.	Empirical	Qualitative	Interviews	8 non-Indigenous counsellors who temporarilylived in Nunavut to serve Inuit clients	Mental health	Psychology, Counselling and Psychotherapy	Inuit Spirituality
Williams, A. (2010). Spiritual therapeutic landscapes and healing: A case study of St. Anne de Beaupre, Quebec, Canada. Social Science & Medicine, 70(10), 1633–1640. https://doi.org/10.1016/j.socscimed.2010.01.012	Williams, Allison	N/A	Spiritual therapeutic landscapes and healing: A case study of St. Anne de Beaupre, Quebec, Canada	2010	Social Science & Medicine	Open	The application of the therapeutic landscape concept to the specific case of St. Anne de Beaupre, located in Quebec, Canada, partly addresses the missing link to health in the geographical research on spirituality while contributing to the geographical gap identified in the spirituality and health literature.	Empirical	Qualitative	Case Study	My original research approach was to use primarily participant observation (Yin, 2003), involving the active participation of the researcher in the setting (i.e. becoming a member of the group), complimented with face-to-face interviews with fellow pilgrims. Although equipped with consent forms for potential interviews with pilgrims, I felt, when in the field, that approaching pilgrims for permis…	Mental health and healing	Therapeutic Landscapes
Willman, T., Douce, T. B., & Bedi, R. (2023). Differences in religious and spiritual practice variables between Canadian counselors and psychologists. ARCHIVE FOR THE PSYCHOLOGY OF RELIGION- ARCHIV FUR RELIGIONSPSYCHOLOGIE, 45(3), 229–246. https://doi.org/10.1177/00846724221141738	Willman, Thomas	Douce, Thomas B.; Bedi, Robinder	Differences in religious and spiritual practice variables between Canadian counselors and psychologists	2023	ARCHIVE FOR THE PSYCHOLOGY OF RELIGION	Open	The purpose of this study was to update, attempt to conceptually replicate, and expand upon a previous investigation (Plumb, 2011) of Canadian counselors’ views and practices regarding R/S and integrating R/S into counseling	Empirical	Quantitative	Survey	307 mental health professionals in Canada	Mental health	Psychology, Counselling and Psychotherapy
Woodland G.J. & Tayler C.M. (2009). Implications for the delivery of spiritual care in Canadian healthcare: A perspective from a Canadian health authority. The Journal of Pastoral Care & Counseling : JPCC, 63(1–2), 10–10.	Woodland G.J.	Tayler C.M.	Implications for the delivery of spiritual care in Canadian healthcare: a perspective from a Canadian health authority	2009	The journal of pastoral care & counseling : JPCC	Open	This article outlines the results of a Canadian survey of health care chaplains, stakeholder consultations, and the implications for spiritual care delivery in Canada. The newly developed Fraser Health Tenets and Model for Spiritual Care, along with the recommendations of the project for the reconstruction and enhancement of spiritual care delivery in Fraser Health are discussed.	Empirical	Mixed Methods	Survey, focus groups, interviews, networking sessions, group forum	93 responses from chaplains around Canada	Spiritual health	Spiritual Care Providers/ Spiritual Health Practitioners/ Chaplains
Wu, Z., & Schimmele, C. M. (2021). Perceived religious discrimination and mental health. Ethnicity & Health, 26(7), 963–980. https://doi.org/10.1080/13557858.2019.1620176	Wu, Zheng	Schimmele, Christoph M.	Perceived religious discrimination and mental health	2021	Ethnicity & Health	Open	Most knowledge on the health consequences of discrimination comes from studies on racial/ethnic minorities, and research on religious discrimination is rare. To address this gap in knowledge, we examine the relationship between religious discrimination and self-rated mental health (SRMH), focusing on the role of religious affiliation as well as religious participation and the importance of religi…	Empirical	Quantitative	Survey	Canadians aged 15 and older (N = 27,104) from all 10 provinces	Mental health	Religious Discrimination

## Sheet: Housekeeping
	GREEN - full text
	ORANGE - reference list full-text
	BLUE - handsearched full-text
